# Supplementary material for: Comprehensive characterization of human alveolar epithelial cells cultured for 28 days at the air-liquid interface
Source: Sci Rep. 2025 Jul 2;15:22995. doi: 10.1038/s41598-025-07219-8 (PMC12219739; doi:10.1038/s41598-025-07219-8)
Supplement: Supplementary file 2 — Supplementary Material 2 [file 41598_2025_7219_MOESM2_ESM.xlsx]

## Sheet: Supplementary Table 1
	Supplementary Table 2. The top 10 highest expressing genes in each cluster.
	Cluster 0			Cluster 1			Cluster 2			Cluster 3			Cluster 4			Cluster 5
	Gene symbol	Expression		Gene symbol	Expression		Gene symbol	Expression		Gene symbol	Expression		Gene symbol	Expression		Gene symbol	Expression
	PGC*	411.506		SFTPB*	305.939		PGC*	931.191		PGC*	1055.3		SFTPB*	368.596		SFTPB*	377.698
	SFTPB*	228.708		PGC*	177.719		SFTPB*	470.128		SFTPC*	617.509		PGC*	275.051		RNASE1*	270.416
	WFDC2	137.859		RNASE1*	152.434		SLPI*	128.348		SFTPB*	502.362		SCGB3A2	205.513		PGC*	172.849
	RNASE1*	76.405		SLPI*	74.3448		RNASE1*	77.47		SLPI*	116.432		RNASE1*	204.11		CTSH*	66.1629
	SLPI*	74.9827		LPCAT1*	49.3399		SFTPC*	66.5114		RNASE1*	83.1985		SLPI*	149.864		LPCAT1*	47.1143
	FGG	61.2717		TMSB4X	47.737		TMSB4X	63.0136		TMSB4X	55.5232		TMSB4X	52.5003		SLC34A2*	39.724
	SFTPC*	50.1534		NMU	46.5243		LPCAT1*	45.1389		LPCAT1*	50.5006		LPCAT1*	47.1932		TMSB4X	36.8168
	SLC34A2*	46.7483		SLC34A2*	36.0585		NMU	42.1261		NMU	43.6916		CYB5A	41.8055		NPC2	36.3147
	B2M	38.4551		CTSH*	35.6183		SLC34A2*	36.8752		SLC34A2*	39.7309		CTSH*	37.207		CYB5A	34.2602
	NAPSA*	38.1891		CYB5A	35.0231		SQSTM1	30.4316		SQSTM1	32.4131		SLC34A2*	37.1064		SQSTM1	32.4379
	Cluster 6			Cluster 7			Cluster 8			Cluster 9			Cluster 10			Cluster 11
	Gene symbol	Expression		Gene symbol	Expression		Gene symbol	Expression		Gene symbol	Expression		Gene symbol	Expression		Gene symbol	Expression
	PGC*	480.905		PGC*	1407.66		PGC*	415.217		IGFBP5	112.68		GDF15	96.148		COL1A1	134.277
	SFTPB*	363.817		SFTPC*	787.27		SFTPB*	319.655		PGC*	100.935		PGC*	86.0203		COL3A1	126.32
	SLPI*	222.745		SFTPB*	678.471		RNASE1*	127.694		SFTPB*	85.0171		SQSTM1	66.2565		COL1A2	87.0075
	SFTPA1*	116.323		RNASE1*	201.923		SFTPC*	95.6745		SEC11C	76.8214		SFTPB*	48.1063		VIM	82.1471
	RNASE1*	105.165		SLC34A2*	67.3378		SLPI*	86.4708		RNASE1*	60.0455		WFDC2	40.9684		FN1	81.9128
	TMSB4X	57.4486		CTSH*	61.2573		TMSB4X	50.7938		IGFBP2	37.6614		CDKN1A	34.931		COL6A3	58.6384
	SLC34A2*	51.7437		NPC2	58.5657		LPCAT1*	36.697		TMSB4X	35.7469		RNASE1*	34.6383		LGALS1	44.1394
	SFTPC*	48.3486		TMSB4X	41.4744		SLC34A2*	36.6447		CRYBA2	29.7765		FTH1	33.9069		SPARC	39.0193
	NMU	42.8148		LPCAT1*	40.8622		WFDC2	36.0555		CD24	27.0704		EEF2	30.3187		MT2A	37.9211
	LPCAT1*	41.7865		SLPI*	39.3809		SQSTM1	32.053		HES6	24.9528		TMSB4X	27.8019		S100A6	37.6655
	Cluster 12			Cluster 13			Cluster 14			Cluster 15			Cluster 16			Cluster 17
	Gene symbol	Expression		Gene symbol	Expression		Gene symbol	Expression		Gene symbol	Expression		Gene symbol	Expression		Gene symbol	Expression
	SFTPB*	362.588		SFTPB*	277.831		PGC*	476.678		PGC*	487.751		PGC*	139.121		SFTPB*	313.554
	PGC*	332.456		PGC*	171.475		SFTPB*	315.867		SFTPB*	457.901		SCGB3A2	94.385		PGC*	278.61
	RNASE1*	225.736		RNASE1*	143.42		SFTPC*	163.507		RNASE1*	218.417		TPPP3	76.0773		RNASE1*	140.834
	SCGB3A2	186.14		CTSH*	81.5591		SLPI*	85.9576		SFTPC*	209.968		SFTPB*	64.1824		SFTPC*	53.7534
	SLPI*	172.741		NPC2	71.3068		RNASE1*	82.1328		HIST1H1B	89.1861		CAPS	53.4745		TMSB4X	51.2009
	WFDC2	136.694		SQSTM1	42.3784		WFDC2	45.0582		CTSH*	62.7053		RNASE1*	50.094		WFDC2	44.8562
	TMSB4X	55.7793		SLC34A2*	35.2461		SLC34A2*	37.628		NPC2	51.8869		SLPI*	48.4782		SLPI*	41.6549
	LPCAT1*	42.6805		GPNMB	34.2977		TMSB4X	37.4592		HIST1H1C	45.1312		DNALI1	31.65		SQSTM1	39.4141
	FGG	41.6165		LPCAT1*	31.9646		FGG	35.147		TMSB4X	34.6621		PSENEN	29.9374		CTSH*	38.3223
	CXCL17	34.3202		SFTPC*	31.0163		COL1A1	33.6935		SLC34A2*	32.3511		CTXN1	29.9135		SLC34A2*	36.9537
	*Genes reported to be expressed by AT2 cells.

## Sheet: Supplementary Table 2
	Supplementary Table 3. The top 10 significantly highly expressed genes in each cluster compared to other clusters.
	Cluster 0			Cluster 1			Cluster 2			Cluster 3			Cluster 4			Cluster 5
	Gene symbol	Average log2FC		Gene symbol	Average log2FC		Gene symbol	Average log2FC		Gene symbol	Average log2FC		Gene symbol	Average log2FC		Gene symbol	Average log2FC
	FGG*	3.86157		PLAAT4	1.30249		CCDC141	1.51888		SFTPC*	2.92764		SCGB3A2*	3.99288		TMEM80	2.48016
	FGA*	3.43199		DENND3	1.23869		CXCL13	1.4701		LGI3	1.55719		PLAAT4	1.28672		PIGR	2.35177
	SERPINA1*	3.21605		SLC4A5	1.12142		WFDC5	1.3536		PGC	1.29959		HSD17B6	1.28472		KRT15*	2.04139
	CP*	3.02615		AGER*	1.06474		VSTM4	1.25837		BMP1	1.16973		CRTAC1	1.07072		ADRA2A	2.03834
	SLC5A3	2.99435		CEACAM6	1.06446		LRRK2	1.24668		WFDC5	1.11575		CYP1A1	0.994519		PHACTR3	1.59034
	WFDC2	2.89284		PEG10	1.0415		TTN	1.24197		CLDN18	1.09667		PIGR	0.907259		KAZN	1.46355
	NDRG1	2.62895		CRTAC1	1.03751		PLCXD1	1.12821		PEBP4	1.06993		CYP4B1	0.888694		GSN	1.40567
	ERO1A	2.5602		CAV1*	1.03074		PGC	1.1016		VSTM4	1.0567		CAV1*	0.875811		CD24	1.38067
	SLC2A1	2.50263		NCKAP5	1.02885		ABCA3*	1.09374		AK1	1.02621		CEACAM6	0.853378		CCND1	1.32923
	FGB*	2.45993		ABCC5	1.02866		LAMP3*	1.07658		CCDC141	1.01334		MS4A15	0.839212		SMYD2	1.29402
	Cluster 6			Cluster 7			Cluster 8			Cluster 9			Cluster 10			Cluster 11
	Gene symbol	Average log2FC		Gene symbol	Average log2FC		Gene symbol	Average log2FC		Gene symbol	Average log2FC		Gene symbol	Average log2FC		Gene symbol	Average log2FC
	SFTPA1*	2.80847		SFTPC*	2.8663		MT-ND6*	0.903621		IGFBP5	5.12588		HSPA1B*	3.42759		COL3A1*	6.51076
	SLPI	1.38886		ALPL	2.37921		MT-CO3*	0.536053		CRYBA2*	4.84502		CDKN1A	2.83072		COL1A2*	6.09187
	CRTAC1	1.21987		SFTPD*	1.98452		NAT14	0.458102		CRYBB1	4.57145		GDF15	2.78281		COL1A1*	6.01826
	PLAAT4	1.123		SUSD2	1.64257		PUM1	0.43978		HES6	4.22143		HSPA1A*	2.53666		COL6A3*	5.63988
	CHIA	1.08397		PGC	1.63571		AQP3	0.438809		SEC11C*	4.19522		PPP1R15A	2.41678		LGALS1	5.14757
	HSD17B6	0.93636		ZCCHC12	1.58524		PITPNM1	0.423799		PCSK1N*	4.09696		DNAJB1*	2.33369		SPARC	5.03982
	SOD3	0.891365		NPC2	1.54766		DUS1L	0.418122		NEUROG3*	3.85638		TRIB3	2.04551		COL6A1*	4.74733
	EPHX1	0.884306		HHIP	1.47729		CDCA7L	0.416444		IGFBP2	3.79443		ATF3*	2.03707		FN1*	4.71241
	WFDC5	0.846434		C11orf96	1.45816		ARNT	0.411527		GRP	3.69899		HES4	2.0165		COL6A2*	4.70533
	RNF141	0.833612		FASN	1.44985		MT-CO2*	0.407469		TUBB2B	3.69555		NDRG1*	2.00592		MMP2	4.56576
	Cluster 12			Cluster 13			Cluster 14			Cluster 15			Cluster 16\			Cluster 17
	Gene symbol	Average log2FC		Gene symbol	Average log2FC		Gene symbol	Average log2FC		Gene symbol	Average log2FC		Gene symbol	Average log2FC		Gene symbol	Average log2FC
	SCGB3A2*	2.62759		DKK3	3.43905		CXCL14	4.33674		HIST1H1B*	5.72625		TPPP3*	5.26068		CXCL8*	4.27347
	TFF3	2.33706		ITIH2	2.7963		COL1A1*	2.96039		HIST1H1D*	4.13696		CAPS*	4.89265		CXCL2*	3.5383
	GSTA1	2.10271		TESC	2.33844		SPARC	2.77775		HIST1H1A*	3.42635		C20orf85*	4.82166		CXCL3*	2.43255
	CXCL17	1.93791		TRPC6	2.32014		COL1A2*	2.31973		HIST1H1C*	3.33633		CTXN1	4.71965		CCL20*	2.31762
	WFDC2	1.88976		ACSL5	2.28516		COL3A1*	2.2873		TYMS	2.94108		FOXJ1*	4.57979		NCOA7	2.3022
	PCP4	1.83914		LYZ*	2.2842		COL5A1*	2.26279		TOP2A*	2.91053		CDC20B	4.39286		MMP7	2.24968
	FGG	1.65708		HPGD	2.13116		COL4A2*	1.89577		MKI67*	2.74616		RSPH1	4.38607		CXCL1*	2.16409
	NPTX1	1.6507		FN1	2.06941		COL4A1*	1.81045		TK1*	2.71345		TSPAN1	4.31162		FGB	2.10833
	ABHD2	1.49482		VCAN	2.00819		KCTD12	1.7795		HELLS	2.65129		TMEM190	4.23526		NFKBIA*	2.06951
	XBP1	1.46511		TPPP3	1.94853		FN1*	1.75006		ASF1B	2.64829		AC007906.2	3.84022		PLAU	2.04666
	*Key genes reported to play important roles in various lung cells as summarized in Table 1. Bonferroni-corrected p-value of all genes were < 0.05.

## Sheet: Supplementary Table 3
	Supplementary Table 4. The list of detected lipids in each lipid class.
	Ceramide	Conc. (pmol/µL)		Cholesterol ester	Conc. (pmol/µL)		Diglyceride	Conc. (pmol/µL)		Monoglyceride	Conc. (pmol/µL)		Phosphatidylcholine	Conc. (pmol/µL)		Phosphatidylethanolamine	Conc. (pmol/µL)		Phosphatidylglycerol	Conc. (pmol/µL)		Phosphatidylinositol	Conc. (pmol/µL)		Phosphatidylserine	Conc. (pmol/µL)		Sphingomyelin	Conc. (pmol/µL)		Triglyceride	Conc. (pmol/µL)
	Cer(d18:1_14:0)	0.253564		ChE(14:0)	0.00089585		DG(14:0_14:0)	0.0376805		MG(14:0)	0.00588262		PC(14:0_14:0)	1.36724		PE(14:0_16:1)	0.00854881		PG(14:0_18:1)	0.062521		PI(16:0_16:2)	0.00708023		PS(16:0_16:0)	0.0184263		SM(d31:1)	0.00322864		TG(12:0_14:0_16:0)	0.000435639
	Cer(d17:1_16:0)	0.0243295		ChE(14:1)	0.000366437		DG(14:0_16:0)	0.161042		MG(18:1)	0.0390718		PC(14:0_14:1)	0.0365111		PE(16:0_16:1)	0.133336		PG(16:1_18:1)	0.243981		PI(16:0_18:1)	0.580606		PS(16:0_16:1)	0.122933		SM(d32:1)	0.369551		TG(14:0_14:0_16:0)	0.00182642
	Cer(d18:0_16:0)	0.241513		ChE(15:0)	1.52195e-09		DG(14:0_16:1)	0.0532392		MG(20:4)	0.00234741		PC(14:0_16:0)	6.20478		PE(16:0_18:1)	0.970095		PG(18:1_16:2)	0.0850306		PI(16:1_18:1)	0.180596		PS(18:0_16:1)	0.962277		SM(d32:2)	0.00927339		TG(12:0_14:0_18:1)	0.00108386
	Cer(d18:1_16:0)	1.59614		ChE(16:0)	0.00470829		DG(15:0_16:1)	0.00524825		Total MG	0.0473018		PC(14:0_16:1)	2.17688		PE(16:0_18:2)	0.126336		PG(18:1_18:1)	1.7155		PI(17:0_18:1)	0.0206		PS(16:1_18:1)	0.110895		SM(d32:4)	0.0732139		TG(14:0_15:0_16:1)	0.000165745
	Cer(d18:2_16:0)	0.107159		ChE(16:1)	0.0105484		DG(16:0_16:0)	0.147119					PC(14:0_16:2)	0.195866		PE(16:1_18:1)	0.149312		PG(18:1_18:2)	0.397982		PI(18:0_18:0)	0.0260872		PS(18:3_16:1)	0.013044		SM(d33:1)	0.0410958		TG(14:0_16:0_16:0)	0.00517219
	Cer(d18:1_18:0)	0.54219		ChE(16:2)	0.00742185		DG(16:0_16:1)	0.234601					PC(15:0_16:0)	0.259267		PE(18:1_16:2)	0.0154824		PG(18:2_18:3)	0.0104321		PI(18:0_18:1)	1.28898		PS(18:0_18:1)	3.76958		SM(d33:2)	0.000961939		TG(14:0_16:0_16:1)	0.00789324
	Cer(d18:0_19:0)	0.00218462		ChE(17:0)	0		DG(16:0_16:2)	0.0292136					PC(15:0_16:1)	0.211724		PE(17:0_18:1)	0.0368833		PG(17:1_20:3)	0.019126		PI(18:1_18:1)	1.15337		PS(18:1_18:1)	1.02029		SM(d34:0)	0.431439		TG(14:0_16:1_16:1)	0.00303997
	Cer(d18:1_19:0)	0.0106146		ChE(17:1)	0.00232927		DG(16:0_17:1)	0.0158183					PC(16:0_16:0)	4.7142		PE(18:0_18:1)	1.01079		PG(18:1_20:1)	0.0922302		PI(18:1_18:2)	0.0685898		PS(18:1_18:2)	0.0435379		SM(d34:1)	3.33598		TG(15:0_16:0_16:0)	0.00230737
	Cer(d18:1_19:1)	0.00425421		ChE(18:0)	0.00238396		DG(16:0_18:0)	0.0409038					PC(16:0_16:1)	10.6774		PE(18:1_18:1)	2.41714		PG(18:1_20:2)	0.337653		PI(16:0_20:4)	0.00383848		PS(16:0_20:4)	0.0283671		SM(d18:2_16:0)	0.123699		TG(15:0_16:0_16:1)	0.000985122
	Cer(d18:1_20:0)	0.268622		ChE(18:1)	0.100531		DG(16:0_18:1)	0.467715					PC(16:0_16:2)	1.85044		PE(18:1_18:2)	0.566429		PG(18:1_20:3)	0.322581		PI(18:0_20:2)	0.145113		PS(18:1_19:2)	0.0203307		SM(d34:3)	0.00262561		TG(14:0_16:0_18:0)	0.00975979
	Cer(d18:2_20:0)	0.038577		ChE(18:2)	0.0257825		DG(16:1_18:1)	0.126474					PC(16:1_16:2)	0.198942		PE(18:1_20:1)	0.430619		PG(18:1_20:4)	0.122235		PI(18:0_20:3)	0.409956		PS(18:0_20:2)	1.03185		SM(d34:5)	0.00146298		TG(16:0_16:0_16:1)	0.0199655
	Cer(d18:1_22:0)	0.28925		ChE(18:3)	0.00231258		DG(18:0_18:1)	0.444483					PC(16:0_17:0)	0.0783406		PE(18:0_20:3)	0.624405		PG(20:2_20:3)	0.0582168		PI(18:0_20:4)	0.102852		PS(18:0_20:3)	0.390122		SM(d35:0)	0.0111012		TG(16:0_16:1_16:1)	0.0171236
	Cer(d18:1_22:1)	0.156923		ChE(18:4)	0		DG(18:1_18:1)	0.379859					PC(15:0_18:1)	0.477737		PE(18:1_20:2)	0.228505		Total PG	3.46749		PI(18:1_20:4)	0.00552443		PS(18:0_20:4)	0.0370295		SM(d35:1)	0.0820504		TG(14:0_18:1_16:2)	0.00135705
	Cer(d18:1_22:2)	0.00874187		ChE(19:1)	0.00111897		DG(16:0_20:3)	0.0237187					PC(15:0_18:2)	10.1215		PE(18:1_20:3)	0.406738					PI(18:0_22:3)	0.0721292		PS(18:1_20:3)	0.133695		SM(d35:2)	0.00506034		TG(16:1_16:1_16:2)	0.00111919
	Cer(d17:1_24:0)	0.0534327		ChE(20:4)	0.0147524		DG(18:0_20:0)	0.00066087					PC(16:0_18:0)	0.491389		PE(16:0_22:6)	0.00167262					PI(18:1_22:3)	0.0251786		PS(22:0_18:1)	0.103517		SM(d36:0)	0.248501		TG(16:0_16:0_17:0)	0.00100171
	Cer(d19:2_22:0)	0.0350508		ChE(20:5)	0.0012378		DG(18:0_20:1)	0.0127955					PC(16:0_18:1)	8.49342		PE(18:0_22:4)	0.219612					PI(18:0_22:5)	0.00777719		PS(18:1_22:1)	0.439621		SM(d36:1)	1.63844		TG(15:0_16:0_18:1)	0.00158389
	Cer(d18:0_24:1)	0.0666021		ChE(22:0)	0		DG(18:0_20:2)	0.0886045					PC(17:0_18:0)	0.000205254		PE(18:1_22:3)	0.243786					PI(18:0_22:6)	0.00257523		PS(18:0_22:3)	0.923629		SM(d18:2_18:0)	0.0701176		TG(16:0_16:0_18:0)	0.00606142
	Cer(d18:1_24:0)	0.194569		ChE(22:1)	0.00180138		DG(18:0_20:3)	0.254622					PC(17:0_18:1)	0.133501		PE(O-16:1_16:1)	0.42769					Total PI	4.10086		PS(18:0_22:4)	0.137106		SM(d36:3)	0.00361177		TG(16:0_16:0_18:1)	0.0368795
	Cer(d18:1_24:1)	0.799697		ChE(22:2)	0.00194739		DG(18:1_20:3)	0.0376726					PC(17:1_18:1)	0.797699		PE(O-16:1_18:1)	0.641071								PS(18:1_22:3)	0.093274		SM(d18:1_18:3)	0.00203671		TG(16:0_16:1_18:1)	0.0481907
	Cer(d18:1_24:2)	0.131081		ChE(22:3)	0.00469937		DG(18:1_20:4)	0.00302119					PC(18:0_18:0)	0.0621361		PE(O-18:2_16:1)	0.492833								PS(18:0_22:5)	0.0856016		SM(d18:2_18:3)	0.000835764		TG(16:0_18:1_16:2)	0.0195412
	Cer(d19:1_24:0)	0.00373407		ChE(22:5)	0.000803875		DG(22:0_18:1)	0.00359388					PC(18:0_18:1)	1.78973		PE(O-17:1_18:1)	0.0285143								PS(18:0_22:6)	0.0867765		SM(d37:1)	0.0659324		TG(16:0_17:0_18:0)	0.000261355
	Cer(d19:1_24:1)	0.0170665		ChE(22:6)	0.00257741		DG(18:1_22:3)	0.0151086					PC(18:1_18:1)	3.37749		PE(O-18:1_18:1)	0.484429								PS(18:1_24:1)	0.0336135		SM(d37:2)	0.00487448		TG(16:0_17:1_18:1)	0.00297194
	Cer(d20:1_24:1)	0.00423394		ChE(24:0)	0.000149445		DG(18:1_24:1)	0.00203805					PC(18:1_18:2)	0.304257		PE(O-18:2_18:1)	0.781643								PS(22:1_20:2)	0.0351692		SM(d37:4)	0.000203883		TG(16:1_17:1_18:1)	0.000609729
	Cer(d20:2_24:1)	0.0149107		ChE(24:1)	0.00186551		Total DG	2.58523					PC(16:1_20:3)	0.0984742		PE(O-16:1_20:3)	0.610381								PS(20:1_22:3)	0.042896		SM(d38:0)	0.170247		TG(16:0_18:0_18:0)	0.00300602
	Cer(t18:0_16:0)	0.00766796		ChE(24:2)	0.000714946								PC(16:0_20:5)	0.0339166		PE(O-18:2_18:3)	0.238074								PS(18:0_24:6)	0.0157069		SM(d38:1)	1.5522		TG(16:0_18:0_18:1)	0.0209544
	Cer(t18:0_24:1)	0.0585539		ChE(24:3)	0.000734344								PC(19:0_18:1)	0.0114108		PE(O-17:1_20:3)	0.0343								Total PS	9.69929		SM(d38:2)	0.107512		TG(16:0_18:1_18:1)	0.0585168
	Total Cer	4.93067		ChE(24:4)	0.000152667								PC(18:1_19:1)	0.231357		PE(O-18:1_20:1)	0.0784095											SM(d18:2_20:3)	0		TG(16:0_18:1_18:2)	0.0298699
				ChE(26:1)	0.000573101								PC(17:0_20:4)	1.98319		PE(O-18:1_20:3)	1.45202											SM(d39:0)	0.0122173		TG(14:0_18:1_20:3)	0.0154712
				Total ChE	0.190409								PC(15:0_22:5)	0.331508		PE(O-18:2_20:3)	0.81281											SM(d39:1)	0.2462		TG(16:1_18:1_18:3)	0.00210123
													PC(18:0_20:1)	0.0828755		PE(O-18:2_20:4)	0.124131											SM(d39:2)	0.0154934		TG(16:0_16:2_20:4)	0.000610758
													PC(18:1_20:1)	0.235281		PE(O-16:1_22:6)	0.145533											SM(d40:0)	0.177179		TG(16:0_17:0_20:0)	0.000297078
													PC(18:0_20:3)	0.426665		PE(O-17:1_22:3)	0.0300476											SM(d40:1)	1.59724		TG(17:0_18:0_18:1)	0.000730171
													PC(18:0_20:4)	0.198448		PE(O-18:2_22:3)	0.300429											SM(d40:2)	0.425463		TG(15:0_18:1_20:2)	0.00216938
													PC(16:0_22:5)	0.0346889		PE(O-18:1_22:5)	0.120131											SM(d40:3)	0.0116967		TG(15:0_18:1_20:3)	0.00101658
													PC(16:0_22:6)	0.00423636		PE(O-18:2_22:5)	0.0231652											SM(d18:1_22:3)	0.024355		TG(15:0_16:0_22:5)	0.000274381
													PC(22:0_18:1)	0.020293		PE(O-20:2_22:3)	0.0165752											SM(d41:0)	0.0253162		TG(16:0_17:1_20:5)	2.34054e-05
													PC(18:0_22:3)	0.0170233		Total PE	14.4319											SM(d41:1)	0.594534		TG(18:0_18:1_18:1)	0.0302736
													PC(18:0_22:4)	0.0409296														SM(d41:2)	0.248985		TG(16:0_18:1_20:2)	0.0437632
													PC(18:0_22:5)	0.00759349														SM(d41:3)	0.00668298		TG(16:0_18:1_20:3)	0.00902436
													PC(18:0_22:6)	0.00466509														SM(d42:0)	0.0542026		TG(18:1_18:1_18:2)	0.0169603
													PC(18:1_22:5)	2.28458e-05														SM(d18:1_24:0)	1.40991		TG(18:1_18:1_18:3)	0.00852785
													PC(18:1_22:6)	0.00348095														SM(d18:1_24:1)	3.44061		TG(18:1_18:2_18:3)	0.00204902
													PC(19:0_22:5)	0.00394385														SM(d42:3)	0.289657		TG(18:2_18:2_18:3)	7.51003e-05
													PC(19:1_22:4)	0.0135606														SM(d18:1_24:3)	0.00907071		TG(15:0_16:0_24:0)	0.000341482
													PC(19:0_22:6)	0.00278806														SM(d42:4)	0.0152044		TG(16:0_19:1_20:1)	0.000576372
													PC(20:0_22:5)	0.000765996														SM(d18:1_24:4)	0.0087984		TG(18:1_18:1_19:1)	0.00114894
													PC(20:0_22:6)	0														SM(d43:0)	0.00120396		TG(17:1_18:1_20:2)	0.000941683
													PC(20:1_22:5)	0														SM(d43:1)	0.0379376		TG(17:1_18:1_20:3)	0.000471336
													PC(20:1_22:6)	0														SM(d43:2)	0.17298		TG(22:1_16:0_18:0)	0.000706484
													PC(O-16:0_14:0)	0.353265														SM(d43:3)	0.0127088		TG(16:0_18:1_22:1)	0.00395916
													PC(O-16:1_14:0)	0.0983684														SM(d43:4)	0.0175082		TG(16:0_22:1_18:2)	0.0108355
													PC(O-16:0_16:1)	0.719294														SM(d43:5)	0.0068346		TG(16:0_18:1_22:3)	0.0152603
													PC(O-18:0_16:0)	0.182879														SM(d43:6)	0		TG(16:0_18:1_22:5)	0.00392675
													PC(O-18:1_16:0)	1.04962														SM(d44:1)	0.0487313		TG(16:1_20:3_20:3)	0.000821048
													PC(O-18:2_16:0)	0.40829														SM(d44:2)	0.159074		TG(16:1_18:1_22:6)	0.000198267
													PC(O-18:0_18:1)	0.093257														SM(d20:2_24:1)	0.0456311		TG(17:1_18:1_22:3)	0.000359061
													PC(O-18:1_18:1)	0.15214														SM(d18:1_26:3)	0.0421924		TG(18:0_18:1_22:1)	0.000814477
													PC(O-16:1_20:4)	0.00460797														SM(d44:4)	0.01279		TG(18:1_18:1_22:1)	0.00179595
													PC(O-18:0_20:4)	0.0579876														SM(d18:1_26:4)	0.0454087		TG(18:1_20:1_20:2)	0.00317396
													PC(O-16:1_22:5)	0.00118067														SM(d18:2_26:4)	0.00384849		TG(18:0_20:1_20:4)	0.00470025
													PC(O-16:1_22:6)	0														SM(d45:2)	0.0029749		TG(18:1_20:2_20:3)	0.00285621
													PC(O-20:0_20:4)	0.0162869														SM(d45:5)	0.0056419		TG(16:1_20:3_22:3)	0.00167918
													PC(O-18:0_22:5)	0.00249968														SM(d20:1_26:4)	0.00467567		TG(18:1_18:2_22:5)	0.000511625
													PC(O-18:1_22:6)	0.00181444														SM(d46:6)	0.00162124		TG(18:1_20:1_22:1)	0.000969536
													PC(O-20:0_22:4)	0.00185679														SM(t18:0_14:1)	0.000889297		TG(20:1_22:1_18:2)	0.00101808
													PC(O-22:0_20:4)	0.00185649														SM(t34:0)	0.0250454		TG(20:1_22:1_18:3)	0.00108919
													PC(O-20:0_22:5)	0.0122278														SM(t40:1)	0.07579		TG(18:1_20:2_22:3)	0.000436192
													PC(O-20:0_22:6)	0.00196596														SM(t42:1)	0.0513035		TG(O-18:0_14:0_16:0)	0.000416221
													Total PC	60.9671														SM(t42:2)	0.00703033		TG(O-18:1_14:0_16:0)	0.000866879
																												SM(t42:2)	0.0643716		TG(O-16:0_16:0_16:2)	0.000969587
																												SM(t50:2)	0.00120586		TG(O-16:0_16:0_18:0)	0.000336377
																												SM(t52:2)	0.00068288		TG(O-16:0_16:0_18:1)	0.00177061
																												SM(t52:3)	0.00182236		TG(O-18:1_16:0_16:1)	0.00249859
																												SM(t54:3)	0.00074297		TG(O-18:1_16:0_16:2)	0.00124168
																												SM(t56:3)	0.000807682		TG(O-19:2_15:0_16:2)	0.000329085
																												SM(t58:2)	0.000415638		TG(O-22:0_14:0_16:0)	0.000226081
																												SM(t58:3)	0.00168818		TG(O-18:0_16:0_18:1)	0.00105095
																												SM(t60:2)	0.000123477		TG(O-18:1_16:0_18:1)	0.00195965
																												SM(t60:3)	0.00111507		TG(O-18:1_16:1_18:1)	0.00166774
																												SM(t60:4)	0.00190721		TG(O-14:0_16:0_22:4)	0.00132812
																												Total SM	17.8248		TG(O-22:0_16:0_16:1)	0.000203809
																															TG(O-20:1_16:0_18:1)	0.000633738
																															TG(O-18:1_18:1_18:2)	0.00111364
																															TG(O-22:2_16:1_16:2)	0.00166067
																															TG(O-22:0_16:0_18:1)	1.69076e-05
																															TG(O-16:0_18:1_22:3)	0.000819994
																															TG(O-16:0_18:1_22:4)	0.000835927
																															Total TG	0.513588

## Sheet: Supplementary Table 4
	Supplementary Table 5. The list of detected proteins.
	#	Visible?	Starred?	Identified Proteins (512)	Accession Number	Alternate ID	Molecular Weight	Protein Grouping Ambiguity	Taxonomy	Exclusive Spectrum Count
	1	TRUE	Empty	Pulmonary surfactant-associated protein B OS=Homo sapiens OX=9606 GN=SFTPB PE=1 SV=3	P07988	SFTPB	42 kDa		Homo sapiens	192
	2	TRUE	Empty	Complement C3 OS=Homo sapiens OX=9606 GN=C3 PE=1 SV=2	P01024	C3	187 kDa		Homo sapiens	163
	3	TRUE	Empty	Fibronectin OS=Homo sapiens OX=9606 GN=FN1 PE=1 SV=5	P02751	FN1	272 kDa		Homo sapiens	132
	4	TRUE	Empty	Complement factor H OS=Homo sapiens OX=9606 GN=CFH PE=1 SV=4	P08603	CFH	139 kDa		Homo sapiens	131
	5	TRUE	Empty	Basement membrane-specific heparan sulfate proteoglycan core protein OS=Homo sapiens OX=9606 GN=HSPG2 PE=1 SV=4	P98160	HSPG2	469 kDa		Homo sapiens	88
	6	TRUE	Empty	Complement factor I OS=Homo sapiens OX=9606 GN=CFI PE=1 SV=2	P05156	CFI	66 kDa		Homo sapiens	77
	7	TRUE	Empty	EGF-containing fibulin-like extracellular matrix protein 1 OS=Homo sapiens OX=9606 GN=EFEMP1 PE=1 SV=2	Q12805	EFEMP1	55 kDa		Homo sapiens	77
	8	TRUE	Empty	Cluster of Actin, cytoplasmic 1 OS=Homo sapiens OX=9606 GN=ACTB PE=1 SV=1 (P60709)	P60709 [3]	ACTB	42 kDa	TRUE	Homo sapiens	76
	8.1	TRUE	Empty	Actin, cytoplasmic 1 OS=Homo sapiens OX=9606 GN=ACTB PE=1 SV=1	P60709 (+1)	ACTB	42 kDa	TRUE	Homo sapiens	58
	8.2	TRUE	Empty	Beta-actin-like protein 2 OS=Homo sapiens OX=9606 GN=ACTBL2 PE=1 SV=2	Q562R1	ACTBL2	42 kDa	TRUE	Homo sapiens	0
	9	TRUE	Empty	Polymeric immunoglobulin receptor OS=Homo sapiens OX=9606 GN=PIGR PE=1 SV=4	P01833	PIGR	83 kDa		Homo sapiens	76
	10	TRUE	Empty	Apolipoprotein E OS=Homo sapiens OX=9606 GN=APOE PE=1 SV=1	P02649	APOE	36 kDa		Homo sapiens	70
	11	TRUE	Empty	Alpha-1-antitrypsin OS=Homo sapiens OX=9606 GN=SERPINA1 PE=1 SV=3	P01009	SERPINA1	47 kDa		Homo sapiens	67
	12	TRUE	Empty	Carboxypeptidase M OS=Homo sapiens OX=9606 GN=CPM PE=1 SV=2	P14384	CPM	51 kDa		Homo sapiens	67
	13	TRUE	Empty	Pro-cathepsin H OS=Homo sapiens OX=9606 GN=CTSH PE=1 SV=4	P09668	CTSH	37 kDa		Homo sapiens	67
	14	TRUE	Empty	Keratin, type II cytoskeletal 8 OS=Homo sapiens OX=9606 GN=KRT8 PE=1 SV=7	P05787	KRT8	54 kDa	TRUE	Homo sapiens	55
	15	TRUE	Empty	Sulfhydryl oxidase 1 OS=Homo sapiens OX=9606 GN=QSOX1 PE=1 SV=3	O00391	QSOX1	83 kDa		Homo sapiens	58
	16	TRUE	Empty	Ceruloplasmin OS=Homo sapiens OX=9606 GN=CP PE=1 SV=1	P00450	CP	122 kDa		Homo sapiens	57
	17	TRUE	Empty	Acid ceramidase OS=Homo sapiens OX=9606 GN=ASAH1 PE=1 SV=5	Q13510	ASAH1	45 kDa		Homo sapiens	55
	18	TRUE	Empty	NPC intracellular cholesterol transporter 2 OS=Homo sapiens OX=9606 GN=NPC2 PE=1 SV=1	P61916	NPC2	17 kDa		Homo sapiens	47
	19	TRUE	Empty	Lysosomal alpha-glucosidase OS=Homo sapiens OX=9606 GN=GAA PE=1 SV=4	P10253	GAA	105 kDa		Homo sapiens	47
	20	TRUE	Empty	Dipeptidyl peptidase 4 OS=Homo sapiens OX=9606 GN=DPP4 PE=1 SV=2	P27487	DPP4	88 kDa		Homo sapiens	47
	21	TRUE	Empty	Galectin-3-binding protein OS=Homo sapiens OX=9606 GN=LGALS3BP PE=1 SV=1	Q08380	LGALS3BP	65 kDa		Homo sapiens	47
	22	TRUE	Empty	Programmed cell death 6-interacting protein OS=Homo sapiens OX=9606 GN=PDCD6IP PE=1 SV=1	Q8WUM4	PDCD6IP	96 kDa		Homo sapiens	46
	23	TRUE	Empty	Pyruvate kinase PKM OS=Homo sapiens OX=9606 GN=PKM PE=1 SV=4	P14618	PKM	58 kDa		Homo sapiens	46
	24	TRUE	Empty	Cathepsin D OS=Homo sapiens OX=9606 GN=CTSD PE=1 SV=1	P07339	CTSD	45 kDa		Homo sapiens	44
	25	TRUE	Empty	Neutrophil gelatinase-associated lipocalin OS=Homo sapiens OX=9606 GN=LCN2 PE=1 SV=2	P80188	LCN2	23 kDa		Homo sapiens	43
	26	TRUE	Empty	Complement C5 OS=Homo sapiens OX=9606 GN=C5 PE=1 SV=4	P01031	C5	188 kDa		Homo sapiens	39
	27	TRUE	Empty	Protein disulfide-isomerase A3 OS=Homo sapiens OX=9606 GN=PDIA3 PE=1 SV=4	P30101	PDIA3	57 kDa		Homo sapiens	39
	28	TRUE	Empty	Agrin OS=Homo sapiens OX=9606 GN=AGRN PE=1 SV=6	O00468	AGRN	217 kDa		Homo sapiens	38
	29	TRUE	Empty	N-acetylglucosamine-6-sulfatase OS=Homo sapiens OX=9606 GN=GNS PE=1 SV=3	P15586	GNS	62 kDa		Homo sapiens	38
	30	TRUE	Empty	Moesin OS=Homo sapiens OX=9606 GN=MSN PE=1 SV=3	P26038	MSN	68 kDa	TRUE	Homo sapiens	32
	31	TRUE	Empty	Heat shock cognate 71 kDa protein OS=Homo sapiens OX=9606 GN=HSPA8 PE=1 SV=1	P11142	HSPA8	71 kDa	TRUE	Homo sapiens	27
	32	TRUE	Empty	Beta-hexosaminidase subunit beta OS=Homo sapiens OX=9606 GN=HEXB PE=1 SV=4	P07686	HEXB	63 kDa		Homo sapiens	33
	33	TRUE	Empty	Glypican-4 OS=Homo sapiens OX=9606 GN=GPC4 PE=1 SV=4	O75487	GPC4	62 kDa	TRUE	Homo sapiens	31
	34	TRUE	Empty	Complement factor B OS=Homo sapiens OX=9606 GN=CFB PE=1 SV=2	P00751	CFB	86 kDa		Homo sapiens	35
	35	TRUE	Empty	G-protein coupled receptor family C group 5 member C OS=Homo sapiens OX=9606 GN=GPRC5C PE=1 SV=2	Q9NQ84	GPRC5C	48 kDa		Homo sapiens	35
	36	TRUE	Empty	Thrombospondin-1 OS=Homo sapiens OX=9606 GN=THBS1 PE=1 SV=2	P07996	THBS1	129 kDa		Homo sapiens	34
	37	TRUE	Empty	Sodium-dependent phosphate transport protein 2B OS=Homo sapiens OX=9606 GN=SLC34A2 PE=1 SV=3	O95436	SLC34A2	76 kDa		Homo sapiens	34
	38	TRUE	Empty	Ezrin OS=Homo sapiens OX=9606 GN=EZR PE=1 SV=4	P15311	EZR	69 kDa	TRUE	Homo sapiens	26
	39	TRUE	Empty	Beta-hexosaminidase subunit alpha OS=Homo sapiens OX=9606 GN=HEXA PE=1 SV=2	P06865	HEXA	61 kDa		Homo sapiens	30
	40	TRUE	Empty	Apolipoprotein D OS=Homo sapiens OX=9606 GN=APOD PE=1 SV=1	P05090	APOD	21 kDa		Homo sapiens	33
	41	TRUE	Empty	Alpha-enolase OS=Homo sapiens OX=9606 GN=ENO1 PE=1 SV=2	P06733	ENO1	47 kDa		Homo sapiens	33
	42	TRUE	Empty	Chitinase-3-like protein 2 OS=Homo sapiens OX=9606 GN=CHI3L2 PE=1 SV=1	Q15782	CHI3L2	44 kDa		Homo sapiens	33
	43	TRUE	Empty	Protein disulfide-isomerase A4 OS=Homo sapiens OX=9606 GN=PDIA4 PE=1 SV=2	P13667	PDIA4	73 kDa		Homo sapiens	32
	44	TRUE	Empty	Keratin, type II cytoskeletal 7 OS=Homo sapiens OX=9606 GN=KRT7 PE=1 SV=5	P08729	KRT7	51 kDa	TRUE	Homo sapiens	28
	45	TRUE	Empty	Polyubiquitin-B OS=Homo sapiens OX=9606 GN=UBB PE=1 SV=1	P0CG47 (+3)	UBB	26 kDa		Homo sapiens	31
	46	TRUE	Empty	60 kDa heat shock protein, mitochondrial OS=Homo sapiens OX=9606 GN=HSPD1 PE=1 SV=2	P10809	HSPD1	61 kDa		Homo sapiens	31
	47	TRUE	Empty	L-lactate dehydrogenase B chain OS=Homo sapiens OX=9606 GN=LDHB PE=1 SV=2	P07195	LDHB	37 kDa	TRUE	Homo sapiens	26
	48	TRUE	Empty	Endoplasmic reticulum chaperone BiP OS=Homo sapiens OX=9606 GN=HSPA5 PE=1 SV=2	P11021	HSPA5	72 kDa	TRUE	Homo sapiens	26
	49	TRUE	Empty	Albumin OS=Homo sapiens OX=9606 GN=ALB PE=1 SV=2	P02768	ALB	69 kDa		Homo sapiens	30
	50	TRUE	Empty	14-3-3 protein zeta/delta OS=Homo sapiens OX=9606 GN=YWHAZ PE=1 SV=1	P63104	YWHAZ	28 kDa	TRUE	Homo sapiens	22
	51	TRUE	Empty	Fructose-bisphosphate aldolase A OS=Homo sapiens OX=9606 GN=ALDOA PE=1 SV=2	P04075	ALDOA	39 kDa	TRUE	Homo sapiens	28
	52	TRUE	Empty	Insulin-like growth factor-binding protein 2 OS=Homo sapiens OX=9606 GN=IGFBP2 PE=1 SV=2	P18065	IGFBP2	35 kDa		Homo sapiens	27
	53	TRUE	Empty	Pulmonary surfactant-associated protein A2 OS=Homo sapiens OX=9606 GN=SFTPA2 PE=1 SV=2	Q8IWL1 (+1)	SFTPA2	26 kDa		Homo sapiens	27
	54	TRUE	Empty	Cluster of 14-3-3 protein gamma OS=Homo sapiens OX=9606 GN=YWHAG PE=1 SV=2 (P61981)	P61981 [2]	YWHAG	28 kDa	TRUE	Homo sapiens	18
	54.1	TRUE	Empty	14-3-3 protein gamma OS=Homo sapiens OX=9606 GN=YWHAG PE=1 SV=2	P61981	YWHAG	28 kDa	TRUE	Homo sapiens	9
	54.2	TRUE	Empty	14-3-3 protein beta/alpha OS=Homo sapiens OX=9606 GN=YWHAB PE=1 SV=3	P31946	YWHAB	28 kDa	TRUE	Homo sapiens	4
	55	TRUE	Empty	FRAS1-related extracellular matrix protein 2 OS=Homo sapiens OX=9606 GN=FREM2 PE=1 SV=3	Q5SZK8	FREM2	351 kDa		Homo sapiens	26
	56	TRUE	Empty	Cathepsin B OS=Homo sapiens OX=9606 GN=CTSB PE=1 SV=3	P07858	CTSB	38 kDa		Homo sapiens	26
	57	TRUE	Empty	Contactin-1 OS=Homo sapiens OX=9606 GN=CNTN1 PE=1 SV=1	Q12860	CNTN1	113 kDa		Homo sapiens	26
	58	TRUE	Empty	Keratin, type I cytoskeletal 19 OS=Homo sapiens OX=9606 GN=KRT19 PE=1 SV=4	P08727	KRT19	44 kDa	TRUE	Homo sapiens	23
	59	TRUE	Empty	L-lactate dehydrogenase A chain OS=Homo sapiens OX=9606 GN=LDHA PE=1 SV=2	P00338	LDHA	37 kDa	TRUE	Homo sapiens	21
	60	TRUE	Empty	Phosphoglycerate kinase 1 OS=Homo sapiens OX=9606 GN=PGK1 PE=1 SV=3	P00558	PGK1	45 kDa		Homo sapiens	25
	61	TRUE	Empty	Cluster of Filamin-B OS=Homo sapiens OX=9606 GN=FLNB PE=1 SV=2 (O75369)	O75369 [3]	FLNB	278 kDa	TRUE	Homo sapiens	25
	61.1	TRUE	Empty	Filamin-B OS=Homo sapiens OX=9606 GN=FLNB PE=1 SV=2	O75369	FLNB	278 kDa	TRUE	Homo sapiens	18
	61.2	TRUE	Empty	Filamin-A OS=Homo sapiens OX=9606 GN=FLNA PE=1 SV=4	P21333	FLNA	281 kDa	TRUE	Homo sapiens	5
	61.3	TRUE	Empty	Filamin-C OS=Homo sapiens OX=9606 GN=FLNC PE=1 SV=3	Q14315	FLNC	291 kDa	TRUE	unknown	0
	62	TRUE	Empty	Pigment epithelium-derived factor OS=Homo sapiens OX=9606 GN=SERPINF1 PE=1 SV=4	P36955	SERPINF1	46 kDa		Homo sapiens	25
	63	TRUE	Empty	Epidermal growth factor receptor kinase substrate 8-like protein 2 OS=Homo sapiens OX=9606 GN=EPS8L2 PE=1 SV=2	Q9H6S3	EPS8L2	81 kDa		Homo sapiens	25
	64	TRUE	Empty	14-3-3 protein epsilon OS=Homo sapiens OX=9606 GN=YWHAE PE=1 SV=1	P62258	YWHAE	29 kDa	TRUE	Homo sapiens	18
	65	TRUE	Empty	Laminin subunit alpha-5 OS=Homo sapiens OX=9606 GN=LAMA5 PE=1 SV=8	O15230	LAMA5	400 kDa		Homo sapiens	24
	66	TRUE	Empty	Endoplasmin OS=Homo sapiens OX=9606 GN=HSP90B1 PE=1 SV=1	P14625	HSP90B1	92 kDa	TRUE	Homo sapiens	20
	67	TRUE	Empty	Gastricsin OS=Homo sapiens OX=9606 GN=PGC PE=1 SV=1	P20142	PGC	42 kDa		Homo sapiens	24
	68	TRUE	Empty	Lumican OS=Homo sapiens OX=9606 GN=LUM PE=1 SV=2	P51884	LUM	38 kDa		Homo sapiens	23
	69	TRUE	Empty	Transketolase OS=Homo sapiens OX=9606 GN=TKT PE=1 SV=3	P29401	TKT	68 kDa		Homo sapiens	23
	70	TRUE	Empty	Kunitz-type protease inhibitor 1 OS=Homo sapiens OX=9606 GN=SPINT1 PE=1 SV=2	O43278	SPINT1	58 kDa		Homo sapiens	23
	71	TRUE	Empty	Basal cell adhesion molecule OS=Homo sapiens OX=9606 GN=BCAM PE=1 SV=2	P50895	BCAM	67 kDa		Homo sapiens	23
	72	TRUE	Empty	Mucin-1 OS=Homo sapiens OX=9606 GN=MUC1 PE=1 SV=3	P15941	MUC1	122 kDa		Homo sapiens	23
	73	TRUE	Empty	Heat shock protein HSP 90-beta OS=Homo sapiens OX=9606 GN=HSP90AB1 PE=1 SV=4	P08238	HSP90AB1	83 kDa	TRUE	Homo sapiens	5
	74	TRUE	Empty	Triosephosphate isomerase OS=Homo sapiens OX=9606 GN=TPI1 PE=1 SV=4	P60174	TPI1	27 kDa		Homo sapiens	22
	75	TRUE	Empty	Beta-mannosidase OS=Homo sapiens OX=9606 GN=MANBA PE=1 SV=3	O00462	MANBA	101 kDa		Homo sapiens	22
	76	TRUE	Empty	Epidermal growth factor receptor kinase substrate 8 OS=Homo sapiens OX=9606 GN=EPS8 PE=1 SV=1	Q12929	EPS8	92 kDa		Homo sapiens	22
	77	TRUE	Empty	Heat shock protein HSP 90-alpha OS=Homo sapiens OX=9606 GN=HSP90AA1 PE=1 SV=5	P07900	HSP90AA1	85 kDa	TRUE	Homo sapiens	8
	78	TRUE	Empty	Beta-2-microglobulin OS=Homo sapiens OX=9606 GN=B2M PE=1 SV=1	P61769	B2M	14 kDa		Homo sapiens	21
	79	TRUE	Empty	Gelsolin OS=Homo sapiens OX=9606 GN=GSN PE=1 SV=1	P06396	GSN	86 kDa		Homo sapiens	20
	80	TRUE	Empty	Fatty acid synthase OS=Homo sapiens OX=9606 GN=FASN PE=1 SV=3	P49327	FASN	273 kDa		Homo sapiens	20
	81	TRUE	Empty	Protein disulfide-isomerase OS=Homo sapiens OX=9606 GN=P4HB PE=1 SV=3	P07237	P4HB	57 kDa		Homo sapiens	20
	82	TRUE	Empty	Laminin subunit beta-2 OS=Homo sapiens OX=9606 GN=LAMB2 PE=1 SV=2	P55268	LAMB2	196 kDa		Homo sapiens	20
	83	TRUE	Empty	Amyloid beta precursor like protein 2 OS=Homo sapiens OX=9606 GN=APLP2 PE=1 SV=2	Q06481	APLP2	87 kDa	TRUE	Homo sapiens	15
	84	TRUE	Empty	Mammalian ependymin-related protein 1 OS=Homo sapiens OX=9606 GN=EPDR1 PE=1 SV=2	Q9UM22	EPDR1	25 kDa		Homo sapiens	20
	85	TRUE	Empty	Peptidyl-prolyl cis-trans isomerase B OS=Homo sapiens OX=9606 GN=PPIB PE=1 SV=2	P23284	PPIB	24 kDa		Homo sapiens	19
	86	TRUE	Empty	Alpha-amylase 1B OS=Homo sapiens OX=9606 GN=AMY1B PE=1 SV=1	P0DTE7 (+2)	AMY1B	58 kDa		Homo sapiens	19
	87	TRUE	Empty	Myosin-9 OS=Homo sapiens OX=9606 GN=MYH9 PE=1 SV=4	P35579	MYH9	227 kDa		Homo sapiens	19
	88	TRUE	Empty	Prelamin-A/C OS=Homo sapiens OX=9606 GN=LMNA PE=1 SV=1	P02545	LMNA	74 kDa	TRUE	Homo sapiens	18
	89	TRUE	Empty	Endoplasmic reticulum aminopeptidase 1 OS=Homo sapiens OX=9606 GN=ERAP1 PE=1 SV=3	Q9NZ08	ERAP1	107 kDa		Homo sapiens	19
	90	TRUE	Empty	Glucosidase 2 subunit beta OS=Homo sapiens OX=9606 GN=PRKCSH PE=1 SV=2	P14314	PRKCSH	59 kDa		Homo sapiens	19
	91	TRUE	Empty	Beta-galactosidase OS=Homo sapiens OX=9606 GN=GLB1 PE=1 SV=2	P16278	GLB1	76 kDa		Homo sapiens	18
	92	TRUE	Empty	Peptidyl-glycine alpha-amidating monooxygenase OS=Homo sapiens OX=9606 GN=PAM PE=1 SV=2	P19021	PAM	108 kDa		Homo sapiens	18
	93	TRUE	Empty	Fibrinogen gamma chain OS=Homo sapiens OX=9606 GN=FGG PE=1 SV=3	P02679	FGG	52 kDa		Homo sapiens	18
	94	TRUE	Empty	Specifically androgen-regulated gene protein OS=Homo sapiens OX=9606 GN=SARG PE=1 SV=2	Q9BW04	SARG	64 kDa		Homo sapiens	18
	95	TRUE	Empty	Heat shock 70 kDa protein 1A OS=Homo sapiens OX=9606 GN=HSPA1A PE=1 SV=1	P0DMV8 (+1)	HSPA1A	70 kDa	TRUE	Homo sapiens	8
	96	TRUE	Empty	Vitamin K-dependent protein S OS=Homo sapiens OX=9606 GN=PROS1 PE=1 SV=1	P07225	PROS1	75 kDa		Homo sapiens	17
	97	TRUE	Empty	Vinculin OS=Homo sapiens OX=9606 GN=VCL PE=1 SV=4	P18206	VCL	124 kDa		Homo sapiens	17
	98	TRUE	Empty	Isocitrate dehydrogenase [NADP] cytoplasmic OS=Homo sapiens OX=9606 GN=IDH1 PE=1 SV=2	O75874	IDH1	47 kDa		Homo sapiens	17
	99	TRUE	Empty	Dipeptidyl peptidase 2 OS=Homo sapiens OX=9606 GN=DPP7 PE=1 SV=3	Q9UHL4	DPP7	54 kDa		Homo sapiens	17
	100	TRUE	Empty	Elongation factor 2 OS=Homo sapiens OX=9606 GN=EEF2 PE=1 SV=4	P13639	EEF2	95 kDa		Homo sapiens	17
	101	TRUE	Empty	Cluster of Tubulin beta chain OS=Homo sapiens OX=9606 GN=TUBB PE=1 SV=2 (P07437)	P07437 [3]	TUBB	50 kDa	TRUE	Homo sapiens	17
	101.1	TRUE	Empty	Tubulin beta chain OS=Homo sapiens OX=9606 GN=TUBB PE=1 SV=2	P07437	TUBB	50 kDa	TRUE	Homo sapiens	3
	101.2	TRUE	Empty	Tubulin beta-4B chain OS=Homo sapiens OX=9606 GN=TUBB4B PE=1 SV=1	P68371	TUBB4B	50 kDa	TRUE	Homo sapiens	3
	101.3	TRUE	Empty	Tubulin beta-3 chain OS=Homo sapiens OX=9606 GN=TUBB3 PE=1 SV=2	Q13509	TUBB3	50 kDa	TRUE	Homo sapiens	1
	102	TRUE	Empty	Radixin OS=Homo sapiens OX=9606 GN=RDX PE=1 SV=1	P35241	RDX	69 kDa	TRUE	Homo sapiens	9
	103	TRUE	Empty	Inter-alpha-trypsin inhibitor heavy chain H2 OS=Homo sapiens OX=9606 GN=ITIH2 PE=1 SV=2	P19823	ITIH2	106 kDa		Homo sapiens	16
	104	TRUE	Empty	Prosaposin OS=Homo sapiens OX=9606 GN=PSAP PE=1 SV=2	P07602	PSAP	58 kDa		Homo sapiens	16
	105	TRUE	Empty	Lipolysis-stimulated lipoprotein receptor OS=Homo sapiens OX=9606 GN=LSR PE=1 SV=4	Q86X29	LSR	71 kDa		Homo sapiens	16
	106	TRUE	Empty	Clusterin OS=Homo sapiens OX=9606 GN=CLU PE=1 SV=1	P10909	CLU	52 kDa		Homo sapiens	16
	107	TRUE	Empty	Protein FAM3C OS=Homo sapiens OX=9606 GN=FAM3C PE=1 SV=1	Q92520	FAM3C	25 kDa		Homo sapiens	16
	108	TRUE	Empty	Latent-transforming growth factor beta-binding protein 3 OS=Homo sapiens OX=9606 GN=LTBP3 PE=1 SV=4	Q9NS15	LTBP3	139 kDa		Homo sapiens	16
	109	TRUE	Empty	Cartilage acidic protein 1 OS=Homo sapiens OX=9606 GN=CRTAC1 PE=1 SV=2	Q9NQ79	CRTAC1	71 kDa		Homo sapiens	16
	110	TRUE	Empty	Elongation factor 1-alpha 1 OS=Homo sapiens OX=9606 GN=EEF1A1 PE=1 SV=1	P68104 (+1)	EEF1A1	50 kDa		Homo sapiens	16
	111	TRUE	Empty	EH domain-containing protein 4 OS=Homo sapiens OX=9606 GN=EHD4 PE=1 SV=1	Q9H223	EHD4	61 kDa		Homo sapiens	16
	112	TRUE	Empty	Alpha-2-HS-glycoprotein OS=Homo sapiens OX=9606 GN=AHSG PE=1 SV=2	P02765	AHSG	39 kDa		Homo sapiens	16
	113	TRUE	Empty	Trypsin-2 OS=Homo sapiens OX=9606 GN=PRSS2 PE=1 SV=1	P07478	PRSS2	26 kDa		Homo sapiens	16
	114	TRUE	Empty	CD109 antigen OS=Homo sapiens OX=9606 GN=CD109 PE=1 SV=2	Q6YHK3	CD109	162 kDa		Homo sapiens	15
	115	TRUE	Empty	Stomatin OS=Homo sapiens OX=9606 GN=STOM PE=1 SV=3	P27105	STOM	32 kDa		Homo sapiens	15
	116	TRUE	Empty	Napsin-A OS=Homo sapiens OX=9606 GN=NAPSA PE=1 SV=1	O96009	NAPSA	45 kDa		Homo sapiens	15
	117	TRUE	Empty	Alpha-actinin-4 OS=Homo sapiens OX=9606 GN=ACTN4 PE=1 SV=2	O43707	ACTN4	105 kDa		Homo sapiens	15
	118	TRUE	Empty	Alpha-1,6-mannosylglycoprotein 6-beta-N-acetylglucosaminyltransferase A OS=Homo sapiens OX=9606 GN=MGAT5 PE=1 SV=1	Q09328	MGAT5	85 kDa		Homo sapiens	15
	119	TRUE	Empty	Malate dehydrogenase, mitochondrial OS=Homo sapiens OX=9606 GN=MDH2 PE=1 SV=3	P40926	MDH2	36 kDa		Homo sapiens	15
	120	TRUE	Empty	Amyloid-beta precursor protein OS=Homo sapiens OX=9606 GN=APP PE=1 SV=3	P05067	APP	87 kDa	TRUE	Homo sapiens	10
	121	TRUE	Empty	Alpha-2-macroglobulin OS=Homo sapiens OX=9606 GN=A2M PE=1 SV=3	P01023	A2M	163 kDa		Homo sapiens	14
	122	TRUE	Empty	Cluster of Ras-related protein Rab-10 OS=Homo sapiens OX=9606 GN=RAB10 PE=1 SV=1 (P61026)	P61026 [5]	RAB10	23 kDa	TRUE	Homo sapiens	14
	122.1	TRUE	Empty	Ras-related protein Rab-1A OS=Homo sapiens OX=9606 GN=RAB1A PE=1 SV=3	P62820	RAB1A	23 kDa	TRUE	Homo sapiens	5
	122.2	TRUE	Empty	Ras-related protein Rab-8A OS=Homo sapiens OX=9606 GN=RAB8A PE=1 SV=1	P61006	RAB8A	24 kDa	TRUE	Homo sapiens	3
	122.3	TRUE	Empty	Ras-related protein Rab-35 OS=Homo sapiens OX=9606 GN=RAB35 PE=1 SV=1	Q15286	RAB35	23 kDa	TRUE	Homo sapiens	2
	122.4	TRUE	Empty	Ras-related protein Rab-14 OS=Homo sapiens OX=9606 GN=RAB14 PE=1 SV=4	P61106	RAB14	24 kDa	TRUE	Homo sapiens	2
	122.5	TRUE	Empty	Ras-related protein Rab-10 OS=Homo sapiens OX=9606 GN=RAB10 PE=1 SV=1	P61026	RAB10	23 kDa	TRUE	Homo sapiens	0
	123	TRUE	Empty	Cluster of Rab GDP dissociation inhibitor beta OS=Homo sapiens OX=9606 GN=GDI2 PE=1 SV=2 (P50395)	P50395 [2]	GDI2	51 kDa	TRUE	Homo sapiens	14
	123.1	TRUE	Empty	Rab GDP dissociation inhibitor beta OS=Homo sapiens OX=9606 GN=GDI2 PE=1 SV=2	P50395	GDI2	51 kDa	TRUE	Homo sapiens	7
	123.2	TRUE	Empty	Rab GDP dissociation inhibitor alpha OS=Homo sapiens OX=9606 GN=GDI1 PE=1 SV=2	P31150	GDI1	51 kDa	TRUE	Homo sapiens	1
	124	TRUE	Empty	Fibrinogen alpha chain OS=Homo sapiens OX=9606 GN=FGA PE=1 SV=2	P02671	FGA	95 kDa		Homo sapiens	14
	125	TRUE	Empty	Tenascin OS=Homo sapiens OX=9606 GN=TNC PE=1 SV=3	P24821	TNC	241 kDa		Homo sapiens	14
	126	TRUE	Empty	Alpha-1-antichymotrypsin OS=Homo sapiens OX=9606 GN=SERPINA3 PE=1 SV=2	P01011	SERPINA3	48 kDa		Homo sapiens	14
	127	TRUE	Empty	Na(+)/H(+) exchange regulatory cofactor NHE-RF1 OS=Homo sapiens OX=9606 GN=NHERF1 PE=1 SV=4	O14745	NHERF1	39 kDa		Homo sapiens	14
	128	TRUE	Empty	Transforming growth factor beta-2 proprotein OS=Homo sapiens OX=9606 GN=TGFB2 PE=1 SV=1	P61812	TGFB2	48 kDa		Homo sapiens	14
	129	TRUE	Empty	Lactadherin OS=Homo sapiens OX=9606 GN=MFGE8 PE=1 SV=3	Q08431	MFGE8	43 kDa		Homo sapiens	14
	130	TRUE	Empty	Multifunctional procollagen lysine hydroxylase and glycosyltransferase LH3 OS=Homo sapiens OX=9606 GN=PLOD3 PE=1 SV=1	O60568	PLOD3	85 kDa		Homo sapiens	14
	131	TRUE	Empty	Transgelin-2 OS=Homo sapiens OX=9606 GN=TAGLN2 PE=1 SV=3	P37802	TAGLN2	22 kDa		Homo sapiens	14
	132	TRUE	Empty	Complement C4-A OS=Homo sapiens OX=9606 GN=C4A PE=1 SV=2	P0C0L4	C4A	193 kDa		Homo sapiens	13
	133	TRUE	Empty	Syntenin-1 OS=Homo sapiens OX=9606 GN=SDCBP PE=1 SV=1	O00560	SDCBP	32 kDa		Homo sapiens	13
	134	TRUE	Empty	Complement C1r subcomponent OS=Homo sapiens OX=9606 GN=C1R PE=1 SV=2	P00736	C1R	80 kDa	TRUE	Homo sapiens	12
	135	TRUE	Empty	Acid sphingomyelinase-like phosphodiesterase 3b OS=Homo sapiens OX=9606 GN=SMPDL3B PE=1 SV=2	Q92485	SMPDL3B	51 kDa		Homo sapiens	13
	136	TRUE	Empty	Spectrin beta chain, non-erythrocytic 1 OS=Homo sapiens OX=9606 GN=SPTBN1 PE=1 SV=2	Q01082	SPTBN1	275 kDa		Homo sapiens	13
	137	TRUE	Empty	Cluster of Receptor-type tyrosine-protein phosphatase F OS=Homo sapiens OX=9606 GN=PTPRF PE=1 SV=2 (P10586)	P10586 [2]	PTPRF	213 kDa	TRUE	Homo sapiens	13
	137.1	TRUE	Empty	Receptor-type tyrosine-protein phosphatase F OS=Homo sapiens OX=9606 GN=PTPRF PE=1 SV=2	P10586	PTPRF	213 kDa	TRUE	Homo sapiens	9
	137.2	TRUE	Empty	Receptor-type tyrosine-protein phosphatase delta OS=Homo sapiens OX=9606 GN=PTPRD PE=1 SV=2	P23468	PTPRD	215 kDa	TRUE	Homo sapiens	1
	138	TRUE	Empty	Leucine-rich alpha-2-glycoprotein OS=Homo sapiens OX=9606 GN=LRG1 PE=1 SV=2	P02750	LRG1	38 kDa		Homo sapiens	13
	139	TRUE	Empty	Glyceraldehyde-3-phosphate dehydrogenase OS=Homo sapiens OX=9606 GN=GAPDH PE=1 SV=3	P04406	GAPDH	36 kDa		Homo sapiens	13
	140	TRUE	Empty	Metalloproteinase inhibitor 1 OS=Homo sapiens OX=9606 GN=TIMP1 PE=1 SV=1	P01033	TIMP1	23 kDa		Homo sapiens	13
	141	TRUE	Empty	Nucleolin OS=Homo sapiens OX=9606 GN=NCL PE=1 SV=3	P19338	NCL	77 kDa		Homo sapiens	13
	142	TRUE	Empty	Cathepsin S OS=Homo sapiens OX=9606 GN=CTSS PE=1 SV=3	P25774	CTSS	37 kDa		Homo sapiens	13
	143	TRUE	Empty	Guanine nucleotide-binding protein G(s) subunit alpha isoforms short OS=Homo sapiens OX=9606 GN=GNAS PE=1 SV=1	P63092 (+1)	GNAS	46 kDa	TRUE	Homo sapiens	8
	144	TRUE	Empty	14-3-3 protein eta OS=Homo sapiens OX=9606 GN=YWHAH PE=1 SV=4	Q04917	YWHAH	28 kDa	TRUE	Homo sapiens	4
	145	TRUE	Empty	14-3-3 protein theta OS=Homo sapiens OX=9606 GN=YWHAQ PE=1 SV=1	P27348	YWHAQ	28 kDa	TRUE	Homo sapiens	4
	146	TRUE	Empty	Cluster of Keratin, type II cytoskeletal 1 OS=Homo sapiens OX=9606 GN=KRT1 PE=1 SV=6 (P04264)	P04264 [3]	KRT1	66 kDa	TRUE	Homo sapiens	12
	146.1	TRUE	Empty	Keratin, type II cytoskeletal 1 OS=Homo sapiens OX=9606 GN=KRT1 PE=1 SV=6	P04264	KRT1	66 kDa	TRUE	Homo sapiens	9
	146.2	TRUE	Empty	Keratin, type II cytoskeletal 2 epidermal OS=Homo sapiens OX=9606 GN=KRT2 PE=1 SV=2	P35908	KRT2	65 kDa	TRUE	Homo sapiens	1
	146.3	TRUE	Empty	Keratin, type II cytoskeletal 1b OS=Homo sapiens OX=9606 GN=KRT77 PE=1 SV=3	Q7Z794	KRT77	62 kDa	TRUE	Homo sapiens	0
	147	TRUE	Empty	Attractin OS=Homo sapiens OX=9606 GN=ATRN PE=1 SV=2	O75882	ATRN	159 kDa		Homo sapiens	12
	148	TRUE	Empty	Annexin A2 OS=Homo sapiens OX=9606 GN=ANXA2 PE=1 SV=2	P07355	ANXA2	39 kDa		Homo sapiens	12
	149	TRUE	Empty	Peroxidasin homolog OS=Homo sapiens OX=9606 GN=PXDN PE=1 SV=2	Q92626	PXDN	165 kDa		Homo sapiens	12
	150	TRUE	Empty	Fibrinogen beta chain OS=Homo sapiens OX=9606 GN=FGB PE=1 SV=2	P02675	FGB	56 kDa		Homo sapiens	12
	151	TRUE	Empty	Interleukin-6 receptor subunit beta OS=Homo sapiens OX=9606 GN=IL6ST PE=1 SV=2	P40189	IL6ST	104 kDa		Homo sapiens	12
	152	TRUE	Empty	Spectrin alpha chain, non-erythrocytic 1 OS=Homo sapiens OX=9606 GN=SPTAN1 PE=1 SV=3	Q13813	SPTAN1	285 kDa		Homo sapiens	12
	153	TRUE	Empty	Brain-specific angiogenesis inhibitor 1-associated protein 2 OS=Homo sapiens OX=9606 GN=BAIAP2 PE=1 SV=1	Q9UQB8	BAIAP2	61 kDa		Homo sapiens	12
	154	TRUE	Empty	Antileukoproteinase OS=Homo sapiens OX=9606 GN=SLPI PE=1 SV=2	P03973	SLPI	14 kDa		Homo sapiens	12
	155	TRUE	Empty	5'-3' exonuclease PLD3 OS=Homo sapiens OX=9606 GN=PLD3 PE=1 SV=1	Q8IV08	PLD3	55 kDa		Homo sapiens	12
	156	TRUE	Empty	Serotransferrin OS=Homo sapiens OX=9606 GN=TF PE=1 SV=4	P02787	TF	77 kDa		Homo sapiens	11
	157	TRUE	Empty	N-acetylgalactosaminyltransferase 7 OS=Homo sapiens OX=9606 GN=GALNT7 PE=1 SV=1	Q86SF2	GALNT7	75 kDa		Homo sapiens	11
	158	TRUE	Empty	CD9 antigen OS=Homo sapiens OX=9606 GN=CD9 PE=1 SV=4	P21926	CD9	25 kDa		Homo sapiens	11
	159	TRUE	Empty	Fibulin-5 OS=Homo sapiens OX=9606 GN=FBLN5 PE=1 SV=1	Q9UBX5	FBLN5	50 kDa		Homo sapiens	11
	160	TRUE	Empty	Integrin beta-1 OS=Homo sapiens OX=9606 GN=ITGB1 PE=1 SV=2	P05556	ITGB1	88 kDa		Homo sapiens	11
	161	TRUE	Empty	Inactive tyrosine-protein kinase 7 OS=Homo sapiens OX=9606 GN=PTK7 PE=1 SV=2	Q13308	PTK7	118 kDa		Homo sapiens	11
	162	TRUE	Empty	Calreticulin OS=Homo sapiens OX=9606 GN=CALR PE=1 SV=1	P27797	CALR	48 kDa		Homo sapiens	11
	163	TRUE	Empty	Sialate O-acetylesterase OS=Homo sapiens OX=9606 GN=SIAE PE=1 SV=1	Q9HAT2	SIAE	58 kDa		Homo sapiens	11
	164	TRUE	Empty	Dihydropyrimidinase-related protein 2 OS=Homo sapiens OX=9606 GN=DPYSL2 PE=1 SV=1	Q16555	DPYSL2	62 kDa		Homo sapiens	11
	165	TRUE	Empty	Calcium and integrin-binding protein 1 OS=Homo sapiens OX=9606 GN=CIB1 PE=1 SV=4	Q99828	CIB1	22 kDa		Homo sapiens	11
	166	TRUE	Empty	WAP four-disulfide core domain protein 2 OS=Homo sapiens OX=9606 GN=WFDC2 PE=1 SV=2	Q14508	WFDC2	13 kDa		Homo sapiens	11
	167	TRUE	Empty	Cystatin-C OS=Homo sapiens OX=9606 GN=CST3 PE=1 SV=1	P01034	CST3	16 kDa		Homo sapiens	11
	168	TRUE	Empty	Transmembrane glycoprotein NMB OS=Homo sapiens OX=9606 GN=GPNMB PE=1 SV=2	Q14956	GPNMB	64 kDa		Homo sapiens	11
	169	TRUE	Empty	Lysosomal protective protein OS=Homo sapiens OX=9606 GN=CTSA PE=1 SV=2	P10619	CTSA	54 kDa		Homo sapiens	10
	170	TRUE	Empty	Ribonuclease T2 OS=Homo sapiens OX=9606 GN=RNASET2 PE=1 SV=2	O00584	RNASET2	29 kDa		Homo sapiens	10
	171	TRUE	Empty	Transforming growth factor-beta-induced protein ig-h3 OS=Homo sapiens OX=9606 GN=TGFBI PE=1 SV=1	Q15582	TGFBI	75 kDa		Homo sapiens	10
	172	TRUE	Empty	Cation-independent mannose-6-phosphate receptor OS=Homo sapiens OX=9606 GN=IGF2R PE=1 SV=3	P11717	IGF2R	274 kDa		Homo sapiens	10
	173	TRUE	Empty	UPF0764 protein C16orf89 OS=Homo sapiens OX=9606 GN=C16orf89 PE=1 SV=2	Q6UX73	C16orf89	45 kDa		Homo sapiens	10
	174	TRUE	Empty	Laminin subunit gamma-1 OS=Homo sapiens OX=9606 GN=LAMC1 PE=1 SV=3	P11047	LAMC1	178 kDa		Homo sapiens	10
	175	TRUE	Empty	Intercellular adhesion molecule 1 OS=Homo sapiens OX=9606 GN=ICAM1 PE=1 SV=2	P05362	ICAM1	58 kDa		Homo sapiens	10
	176	TRUE	Empty	Neuropilin-1 OS=Homo sapiens OX=9606 GN=NRP1 PE=1 SV=3	O14786	NRP1	103 kDa		Homo sapiens	10
	177	TRUE	Empty	Transaldolase OS=Homo sapiens OX=9606 GN=TALDO1 PE=1 SV=2	P37837	TALDO1	38 kDa		Homo sapiens	10
	178	TRUE	Empty	Cathepsin Z OS=Homo sapiens OX=9606 GN=CTSZ PE=1 SV=1	Q9UBR2	CTSZ	34 kDa		Homo sapiens	10
	179	TRUE	Empty	Syntaxin-binding protein 2 OS=Homo sapiens OX=9606 GN=STXBP2 PE=1 SV=2	Q15833	STXBP2	66 kDa		Homo sapiens	10
	180	TRUE	Empty	Legumain OS=Homo sapiens OX=9606 GN=LGMN PE=1 SV=1	Q99538	LGMN	49 kDa		Homo sapiens	10
	181	TRUE	Empty	Alpha-mannosidase 2 OS=Homo sapiens OX=9606 GN=MAN2A1 PE=1 SV=2	Q16706	MAN2A1	131 kDa		Homo sapiens	10
	182	TRUE	Empty	Peroxiredoxin-1 OS=Homo sapiens OX=9606 GN=PRDX1 PE=1 SV=1	Q06830	PRDX1	22 kDa		Homo sapiens	9
	183	TRUE	Empty	IST1 homolog OS=Homo sapiens OX=9606 GN=IST1 PE=1 SV=1	P53990	IST1	40 kDa		Homo sapiens	9
	184	TRUE	Empty	Unconventional myosin-Id OS=Homo sapiens OX=9606 GN=MYO1D PE=1 SV=2	O94832	MYO1D	116 kDa		Homo sapiens	9
	185	TRUE	Empty	Peroxiredoxin-2 OS=Homo sapiens OX=9606 GN=PRDX2 PE=1 SV=5	P32119	PRDX2	22 kDa		Homo sapiens	9
	186	TRUE	Empty	Insulin-like growth factor-binding protein complex acid labile subunit OS=Homo sapiens OX=9606 GN=IGFALS PE=1 SV=1	P35858	IGFALS	66 kDa		Homo sapiens	9
	187	TRUE	Empty	Ras GTPase-activating-like protein IQGAP1 OS=Homo sapiens OX=9606 GN=IQGAP1 PE=1 SV=1	P46940	IQGAP1	189 kDa		Homo sapiens	9
	188	TRUE	Empty	Golgi apparatus protein 1 OS=Homo sapiens OX=9606 GN=GLG1 PE=1 SV=2	Q92896	GLG1	135 kDa		Homo sapiens	9
	189	TRUE	Empty	Major vault protein OS=Homo sapiens OX=9606 GN=MVP PE=1 SV=4	Q14764	MVP	99 kDa		Homo sapiens	9
	190	TRUE	Empty	Cluster of Keratin, type I cytoskeletal 18 OS=Homo sapiens OX=9606 GN=KRT18 PE=1 SV=2 (P05783)	P05783 [2]	KRT18	48 kDa	TRUE	Homo sapiens	6
	190.1	TRUE	Empty	Keratin, type I cytoskeletal 18 OS=Homo sapiens OX=9606 GN=KRT18 PE=1 SV=2	P05783	KRT18	48 kDa	TRUE	Homo sapiens	5
	190.2	TRUE	Empty	Keratin, type I cuticular Ha5 OS=Homo sapiens OX=9606 GN=KRT35 PE=1 SV=5	Q92764	KRT35	50 kDa	TRUE	Homo sapiens	0
	191	TRUE	Empty	Sialidase-1 OS=Homo sapiens OX=9606 GN=NEU1 PE=1 SV=1	Q99519	NEU1	45 kDa		Homo sapiens	9
	192	TRUE	Empty	Complement C1r subcomponent-like protein OS=Homo sapiens OX=9606 GN=C1RL PE=1 SV=2	Q9NZP8	C1RL	53 kDa	TRUE	Homo sapiens	8
	193	TRUE	Empty	Histone H4 OS=Homo sapiens OX=9606 GN=H4C1 PE=1 SV=2	P62805	H4C1	11 kDa		Homo sapiens	9
	194	TRUE	Empty	Leukocyte surface antigen CD47 OS=Homo sapiens OX=9606 GN=CD47 PE=1 SV=1	Q08722	CD47	35 kDa		Homo sapiens	9
	195	TRUE	Empty	Chloride intracellular channel protein 1 OS=Homo sapiens OX=9606 GN=CLIC1 PE=1 SV=4	O00299	CLIC1	27 kDa		Homo sapiens	9
	196	TRUE	Empty	Cluster of Plastin-3 OS=Homo sapiens OX=9606 GN=PLS3 PE=1 SV=4 (P13797)	P13797 [2]	PLS3	71 kDa	TRUE	Homo sapiens	6
	196.1	TRUE	Empty	Plastin-3 OS=Homo sapiens OX=9606 GN=PLS3 PE=1 SV=4	P13797	PLS3	71 kDa	TRUE	Homo sapiens	2
	196.2	TRUE	Empty	Plastin-1 OS=Homo sapiens OX=9606 GN=PLS1 PE=1 SV=2	Q14651	PLS1	70 kDa	TRUE	Homo sapiens	0
	197	TRUE	Empty	Multiple inositol polyphosphate phosphatase 1 OS=Homo sapiens OX=9606 GN=MINPP1 PE=1 SV=1	Q9UNW1	MINPP1	55 kDa		Homo sapiens	9
	198	TRUE	Empty	Putative phospholipase B-like 2 OS=Homo sapiens OX=9606 GN=PLBD2 PE=1 SV=2	Q8NHP8	PLBD2	65 kDa		Homo sapiens	8
	199	TRUE	Empty	Laminin subunit alpha-3 OS=Homo sapiens OX=9606 GN=LAMA3 PE=1 SV=3	Q16787	LAMA3	367 kDa		Homo sapiens	8
	200	TRUE	Empty	Cadherin-1 OS=Homo sapiens OX=9606 GN=CDH1 PE=1 SV=3	P12830	CDH1	97 kDa		Homo sapiens	8
	201	TRUE	Empty	Protein NDNF OS=Homo sapiens OX=9606 GN=NDNF PE=1 SV=2	Q8TB73	NDNF	65 kDa		Homo sapiens	8
	202	TRUE	Empty	Adenosylhomocysteinase OS=Homo sapiens OX=9606 GN=AHCY PE=1 SV=4	P23526	AHCY	48 kDa		Homo sapiens	8
	203	TRUE	Empty	Pulmonary surfactant-associated protein D OS=Homo sapiens OX=9606 GN=SFTPD PE=1 SV=3	P35247	SFTPD	38 kDa		Homo sapiens	8
	204	TRUE	Empty	Polypeptide N-acetylgalactosaminyltransferase 1 OS=Homo sapiens OX=9606 GN=GALNT1 PE=1 SV=1	Q10472	GALNT1	64 kDa		Homo sapiens	8
	205	TRUE	Empty	Cluster of Guanine nucleotide-binding protein G(I)/G(S)/G(T) subunit beta-2 OS=Homo sapiens OX=9606 GN=GNB2 PE=1 SV=3 (P62879)	P62879 [2]	GNB2	37 kDa	TRUE	Homo sapiens	8
	205.1	TRUE	Empty	Guanine nucleotide-binding protein G(I)/G(S)/G(T) subunit beta-2 OS=Homo sapiens OX=9606 GN=GNB2 PE=1 SV=3	P62879	GNB2	37 kDa	TRUE	Homo sapiens	4
	205.2	TRUE	Empty	Guanine nucleotide-binding protein G(I)/G(S)/G(T) subunit beta-1 OS=Homo sapiens OX=9606 GN=GNB1 PE=1 SV=3	P62873	GNB1	37 kDa	TRUE	Homo sapiens	1
	206	TRUE	Empty	Alpha-N-acetylgalactosaminidase OS=Homo sapiens OX=9606 GN=NAGA PE=1 SV=2	P17050	NAGA	47 kDa		Homo sapiens	8
	207	TRUE	Empty	Plastin-2 OS=Homo sapiens OX=9606 GN=LCP1 PE=1 SV=6	P13796	LCP1	70 kDa	TRUE	Homo sapiens	5
	208	TRUE	Empty	Sortilin OS=Homo sapiens OX=9606 GN=SORT1 PE=1 SV=3	Q99523	SORT1	92 kDa		Homo sapiens	8
	209	TRUE	Empty	Urokinase-type plasminogen activator OS=Homo sapiens OX=9606 GN=PLAU PE=1 SV=3	P00749	PLAU	49 kDa		Homo sapiens	8
	210	TRUE	Empty	F-actin-capping protein subunit beta OS=Homo sapiens OX=9606 GN=CAPZB PE=1 SV=5	P47756	CAPZB	31 kDa		Homo sapiens	8
	211	TRUE	Empty	Plasma protease C1 inhibitor OS=Homo sapiens OX=9606 GN=SERPING1 PE=1 SV=2	P05155	SERPING1	55 kDa		Homo sapiens	8
	212	TRUE	Empty	Phosphatidylethanolamine-binding protein 1 OS=Homo sapiens OX=9606 GN=PEBP1 PE=1 SV=3	P30086	PEBP1	21 kDa		Homo sapiens	8
	213	TRUE	Empty	Procathepsin L OS=Homo sapiens OX=9606 GN=CTSL PE=1 SV=2	P07711	CTSL	38 kDa		Homo sapiens	8
	214	TRUE	Empty	N(4)-(beta-N-acetylglucosaminyl)-L-asparaginase OS=Homo sapiens OX=9606 GN=AGA PE=1 SV=2	P20933	AGA	37 kDa		Homo sapiens	8
	215	TRUE	Empty	Cell division control protein 42 homolog OS=Homo sapiens OX=9606 GN=CDC42 PE=1 SV=2	P60953	CDC42	21 kDa	TRUE	Homo sapiens	6
	216	TRUE	Empty	Phosphatidylethanolamine-binding protein 4 OS=Homo sapiens OX=9606 GN=PEBP4 PE=1 SV=3	Q96S96	PEBP4	26 kDa		Homo sapiens	8
	217	TRUE	Empty	Guanine nucleotide-binding protein G(i) subunit alpha-2 OS=Homo sapiens OX=9606 GN=GNAI2 PE=1 SV=3	P04899 (+1)	GNAI2	40 kDa	TRUE	Homo sapiens	3
	218	TRUE	Empty	Epithelial discoidin domain-containing receptor 1 OS=Homo sapiens OX=9606 GN=DDR1 PE=1 SV=1	Q08345	DDR1	101 kDa		Homo sapiens	8
	219	TRUE	Empty	Plasma alpha-L-fucosidase OS=Homo sapiens OX=9606 GN=FUCA2 PE=1 SV=2	Q9BTY2	FUCA2	54 kDa		Homo sapiens	7
	220	TRUE	Empty	Kallikrein-10 OS=Homo sapiens OX=9606 GN=KLK10 PE=1 SV=3	O43240	KLK10	30 kDa		Homo sapiens	7
	221	TRUE	Empty	UTP--glucose-1-phosphate uridylyltransferase OS=Homo sapiens OX=9606 GN=UGP2 PE=1 SV=5	Q16851	UGP2	57 kDa		Homo sapiens	7
	222	TRUE	Empty	Lysyl oxidase homolog 2 OS=Homo sapiens OX=9606 GN=LOXL2 PE=1 SV=1	Q9Y4K0	LOXL2	87 kDa		Homo sapiens	7
	223	TRUE	Empty	Transferrin receptor protein 1 OS=Homo sapiens OX=9606 GN=TFRC PE=1 SV=2	P02786	TFRC	85 kDa		Homo sapiens	7
	224	TRUE	Empty	Nucleobindin-1 OS=Homo sapiens OX=9606 GN=NUCB1 PE=1 SV=4	Q02818	NUCB1	54 kDa		Homo sapiens	7
	225	TRUE	Empty	Tumor susceptibility gene 101 protein OS=Homo sapiens OX=9606 GN=TSG101 PE=1 SV=2	Q99816	TSG101	44 kDa		Homo sapiens	7
	226	TRUE	Empty	EGF-containing fibulin-like extracellular matrix protein 2 OS=Homo sapiens OX=9606 GN=EFEMP2 PE=1 SV=3	O95967	EFEMP2	49 kDa		Homo sapiens	7
	227	TRUE	Empty	Complement C1s subcomponent OS=Homo sapiens OX=9606 GN=C1S PE=1 SV=1	P09871	C1S	77 kDa		Homo sapiens	7
	228	TRUE	Empty	Malate dehydrogenase, cytoplasmic OS=Homo sapiens OX=9606 GN=MDH1 PE=1 SV=4	P40925	MDH1	36 kDa		Homo sapiens	7
	229	TRUE	Empty	Interleukin-1 receptor accessory protein OS=Homo sapiens OX=9606 GN=IL1RAP PE=1 SV=2	Q9NPH3	IL1RAP	65 kDa		Homo sapiens	7
	230	TRUE	Empty	Protein kinase C and casein kinase substrate in neurons protein 2 OS=Homo sapiens OX=9606 GN=PACSIN2 PE=1 SV=2	Q9UNF0	PACSIN2	56 kDa		Homo sapiens	7
	231	TRUE	Empty	cAMP-dependent protein kinase type II-alpha regulatory subunit OS=Homo sapiens OX=9606 GN=PRKAR2A PE=1 SV=2	P13861	PRKAR2A	46 kDa		Homo sapiens	7
	232	TRUE	Empty	Proteasome subunit beta type-6 OS=Homo sapiens OX=9606 GN=PSMB6 PE=1 SV=4	P28072	PSMB6	25 kDa		Homo sapiens	7
	233	TRUE	Empty	CD166 antigen OS=Homo sapiens OX=9606 GN=ALCAM PE=1 SV=2	Q13740	ALCAM	65 kDa		Homo sapiens	7
	234	TRUE	Empty	Vimentin OS=Homo sapiens OX=9606 GN=VIM PE=1 SV=4	P08670	VIM	54 kDa	TRUE	Homo sapiens	3
	235	TRUE	Empty	N-sulphoglucosamine sulphohydrolase OS=Homo sapiens OX=9606 GN=SGSH PE=1 SV=1	P51688	SGSH	57 kDa		Homo sapiens	7
	236	TRUE	Empty	Tropomyosin alpha-4 chain OS=Homo sapiens OX=9606 GN=TPM4 PE=1 SV=3	P67936	TPM4	29 kDa		Homo sapiens	7
	237	TRUE	Empty	Gamma-glutamyl hydrolase OS=Homo sapiens OX=9606 GN=GGH PE=1 SV=2	Q92820	GGH	36 kDa		Homo sapiens	7
	238	TRUE	Empty	Charged multivesicular body protein 4b OS=Homo sapiens OX=9606 GN=CHMP4B PE=1 SV=1	Q9H444	CHMP4B	25 kDa		Homo sapiens	7
	239	TRUE	Empty	Haptoglobin OS=Homo sapiens OX=9606 GN=HP PE=1 SV=1	P00738	HP	45 kDa		Homo sapiens	4
	240	TRUE	Empty	Charged multivesicular body protein 1a OS=Homo sapiens OX=9606 GN=CHMP1A PE=1 SV=1	Q9HD42	CHMP1A	22 kDa		Homo sapiens	7
	241	TRUE	Empty	Single-stranded DNA-binding protein, mitochondrial OS=Homo sapiens OX=9606 GN=SSBP1 PE=1 SV=1	Q04837	SSBP1	17 kDa		Homo sapiens	7
	242	TRUE	Empty	Endoplasmic reticulum resident protein 29 OS=Homo sapiens OX=9606 GN=ERP29 PE=1 SV=4	P30040	ERP29	29 kDa		Homo sapiens	7
	243	TRUE	Empty	Syntaxin-3 OS=Homo sapiens OX=9606 GN=STX3 PE=1 SV=3	Q13277	STX3	33 kDa		Homo sapiens	7
	244	TRUE	Empty	Ribonuclease pancreatic OS=Homo sapiens OX=9606 GN=RNASE1 PE=1 SV=4	P07998	RNASE1	18 kDa		Homo sapiens	7
	245	TRUE	Empty	Alpha-fetoprotein OS=Homo sapiens OX=9606 GN=AFP PE=1 SV=1	P02771	AFP	69 kDa		Homo sapiens	7
	246	TRUE	Empty	Glutaminyl-peptide cyclotransferase OS=Homo sapiens OX=9606 GN=QPCT PE=1 SV=1	Q16769	QPCT	41 kDa		Homo sapiens	7
	247	TRUE	Empty	Angiotensinogen OS=Homo sapiens OX=9606 GN=AGT PE=1 SV=3	P01019	AGT	53 kDa		Homo sapiens	7
	248	TRUE	Empty	UDP-GlcNAc:betaGal beta-1,3-N-acetylglucosaminyltransferase 7 OS=Homo sapiens OX=9606 GN=B3GNT7 PE=1 SV=1	Q8NFL0	B3GNT7	46 kDa		Homo sapiens	7
	249	TRUE	Empty	Profilin-1 OS=Homo sapiens OX=9606 GN=PFN1 PE=1 SV=2	P07737	PFN1	15 kDa		Homo sapiens	7
	250	TRUE	Empty	CD59 glycoprotein OS=Homo sapiens OX=9606 GN=CD59 PE=1 SV=1	P13987	CD59	14 kDa		Homo sapiens	7
	251	TRUE	Empty	Prenylcysteine oxidase 1 OS=Homo sapiens OX=9606 GN=PCYOX1 PE=1 SV=3	Q9UHG3	PCYOX1	57 kDa		Homo sapiens	7
	252	TRUE	Empty	Peroxiredoxin-6 OS=Homo sapiens OX=9606 GN=PRDX6 PE=1 SV=3	P30041	PRDX6	25 kDa		Homo sapiens	6
	253	TRUE	Empty	Clathrin heavy chain 1 OS=Homo sapiens OX=9606 GN=CLTC PE=1 SV=5	Q00610	CLTC	192 kDa		Homo sapiens	6
	254	TRUE	Empty	Glypican-1 OS=Homo sapiens OX=9606 GN=GPC1 PE=1 SV=2	P35052	GPC1	62 kDa		Homo sapiens	6
	255	TRUE	Empty	Ubiquitin-like modifier-activating enzyme 1 OS=Homo sapiens OX=9606 GN=UBA1 PE=1 SV=3	P22314	UBA1	118 kDa		Homo sapiens	6
	256	TRUE	Empty	Glutamate dehydrogenase 2, mitochondrial OS=Homo sapiens OX=9606 GN=GLUD2 PE=1 SV=2	P49448	GLUD2	61 kDa		Homo sapiens	6
	257	TRUE	Empty	Adenylyl cyclase-associated protein 1 OS=Homo sapiens OX=9606 GN=CAP1 PE=1 SV=5	Q01518	CAP1	52 kDa		Homo sapiens	6
	258	TRUE	Empty	Aspartate aminotransferase, mitochondrial OS=Homo sapiens OX=9606 GN=GOT2 PE=1 SV=3	P00505	GOT2	48 kDa		Homo sapiens	6
	259	TRUE	Empty	Phosphoglucomutase-1 OS=Homo sapiens OX=9606 GN=PGM1 PE=1 SV=3	P36871	PGM1	61 kDa		Homo sapiens	6
	260	TRUE	Empty	Actin-related protein 3 OS=Homo sapiens OX=9606 GN=ACTR3 PE=1 SV=3	P61158	ACTR3	47 kDa		Homo sapiens	6
	261	TRUE	Empty	Receptor-type tyrosine-protein phosphatase S OS=Homo sapiens OX=9606 GN=PTPRS PE=1 SV=3	Q13332	PTPRS	217 kDa		Homo sapiens	6
	262	TRUE	Empty	Transmembrane channel-like protein 5 OS=Homo sapiens OX=9606 GN=TMC5 PE=2 SV=3	Q6UXY8	TMC5	115 kDa		Homo sapiens	6
	263	TRUE	Empty	Golgi membrane protein 1 OS=Homo sapiens OX=9606 GN=GOLM1 PE=1 SV=1	Q8NBJ4	GOLM1	45 kDa		Homo sapiens	6
	264	TRUE	Empty	Metalloreductase STEAP4 OS=Homo sapiens OX=9606 GN=STEAP4 PE=1 SV=1	Q687X5	STEAP4	52 kDa		Homo sapiens	6
	265	TRUE	Empty	Lysosome-associated membrane glycoprotein 1 OS=Homo sapiens OX=9606 GN=LAMP1 PE=1 SV=3	P11279	LAMP1	45 kDa		Homo sapiens	6
	266	TRUE	Empty	Polypeptide N-acetylgalactosaminyltransferase 10 OS=Homo sapiens OX=9606 GN=GALNT10 PE=1 SV=2	Q86SR1	GALNT10	69 kDa		Homo sapiens	6
	267	TRUE	Empty	Actin-related protein 2/3 complex subunit 1B OS=Homo sapiens OX=9606 GN=ARPC1B PE=1 SV=3	O15143	ARPC1B	41 kDa		Homo sapiens	6
	268	TRUE	Empty	Catalase OS=Homo sapiens OX=9606 GN=CAT PE=1 SV=3	P04040	CAT	60 kDa		Homo sapiens	6
	269	TRUE	Empty	T-complex protein 1 subunit alpha OS=Homo sapiens OX=9606 GN=TCP1 PE=1 SV=1	P17987	TCP1	60 kDa		Homo sapiens	6
	270	TRUE	Empty	UV excision repair protein RAD23 homolog B OS=Homo sapiens OX=9606 GN=RAD23B PE=1 SV=1	P54727	RAD23B	43 kDa		Homo sapiens	6
	271	TRUE	Empty	10 kDa heat shock protein, mitochondrial OS=Homo sapiens OX=9606 GN=HSPE1 PE=1 SV=2	P61604	HSPE1	11 kDa		Homo sapiens	6
	272	TRUE	Empty	Fibrinogen-like protein 1 OS=Homo sapiens OX=9606 GN=FGL1 PE=1 SV=3	Q08830	FGL1	36 kDa		Homo sapiens	6
	273	TRUE	Empty	Cytosolic non-specific dipeptidase OS=Homo sapiens OX=9606 GN=CNDP2 PE=1 SV=2	Q96KP4	CNDP2	53 kDa		Homo sapiens	6
	274	TRUE	Empty	Methanethiol oxidase OS=Homo sapiens OX=9606 GN=SELENBP1 PE=1 SV=2	Q13228	SELENBP1	52 kDa		Homo sapiens	6
	275	TRUE	Empty	Poliovirus receptor OS=Homo sapiens OX=9606 GN=PVR PE=1 SV=2	P15151	PVR	45 kDa		Homo sapiens	6
	276	TRUE	Empty	Ras-related protein Rab-7a OS=Homo sapiens OX=9606 GN=RAB7A PE=1 SV=1	P51149	RAB7A	23 kDa		Homo sapiens	6
	277	TRUE	Empty	UDP-glucose 6-dehydrogenase OS=Homo sapiens OX=9606 GN=UGDH PE=1 SV=1	O60701	UGDH	55 kDa		Homo sapiens	6
	278	TRUE	Empty	Carcinoembryonic antigen-related cell adhesion molecule 5 OS=Homo sapiens OX=9606 GN=CEACAM5 PE=1 SV=4	P06731	CEACAM5	77 kDa		Homo sapiens	6
	279	TRUE	Empty	Myosin light chain 6B OS=Homo sapiens OX=9606 GN=MYL6B PE=1 SV=1	P14649 (+1)	MYL6B	23 kDa		Homo sapiens	6
	280	TRUE	Empty	Cystatin-M OS=Homo sapiens OX=9606 GN=CST6 PE=1 SV=1	Q15828	CST6	17 kDa		Homo sapiens	6
	281	TRUE	Empty	Alpha-1,3-mannosyl-glycoprotein 2-beta-N-acetylglucosaminyltransferase OS=Homo sapiens OX=9606 GN=MGAT1 PE=1 SV=2	P26572	MGAT1	51 kDa		Homo sapiens	6
	282	TRUE	Empty	Cofilin-2 OS=Homo sapiens OX=9606 GN=CFL2 PE=1 SV=1	Q9Y281	CFL2	19 kDa		Homo sapiens	6
	283	TRUE	Empty	Adenylate kinase 2, mitochondrial OS=Homo sapiens OX=9606 GN=AK2 PE=1 SV=2	P54819	AK2	26 kDa		Homo sapiens	6
	284	TRUE	Empty	V-set and transmembrane domain-containing protein 2-like protein OS=Homo sapiens OX=9606 GN=VSTM2L PE=1 SV=1	Q96N03	VSTM2L	22 kDa		Homo sapiens	6
	285	TRUE	Empty	Folate receptor alpha OS=Homo sapiens OX=9606 GN=FOLR1 PE=1 SV=3	P15328	FOLR1	30 kDa		Homo sapiens	6
	286	TRUE	Empty	Glypican-6 OS=Homo sapiens OX=9606 GN=GPC6 PE=1 SV=1	Q9Y625	GPC6	63 kDa	TRUE	Homo sapiens	1
	287	TRUE	Empty	Neuronal pentraxin-1 OS=Homo sapiens OX=9606 GN=NPTX1 PE=1 SV=2	Q15818	NPTX1	47 kDa		Homo sapiens	5
	288	TRUE	Empty	Brain-specific serine protease 4 OS=Homo sapiens OX=9606 GN=PRSS22 PE=1 SV=1	Q9GZN4	PRSS22	34 kDa		Homo sapiens	5
	289	TRUE	Empty	Dipeptidyl peptidase 1 OS=Homo sapiens OX=9606 GN=CTSC PE=1 SV=2	P53634	CTSC	52 kDa		Homo sapiens	5
	290	TRUE	Empty	Neutral alpha-glucosidase AB OS=Homo sapiens OX=9606 GN=GANAB PE=1 SV=3	Q14697	GANAB	107 kDa		Homo sapiens	5
	291	TRUE	Empty	Cluster of Ras-related protein R-Ras2 OS=Homo sapiens OX=9606 GN=RRAS2 PE=1 SV=1 (P62070)	P62070 [2]	RRAS2	23 kDa	TRUE	Homo sapiens	5
	291.1	TRUE	Empty	Ras-related protein R-Ras2 OS=Homo sapiens OX=9606 GN=RRAS2 PE=1 SV=1	P62070	RRAS2	23 kDa	TRUE	Homo sapiens	4
	291.2	TRUE	Empty	Ras-related protein R-Ras OS=Homo sapiens OX=9606 GN=RRAS PE=1 SV=1	P10301	RRAS	23 kDa	TRUE	Homo sapiens	0
	292	TRUE	Empty	Versican core protein OS=Homo sapiens OX=9606 GN=VCAN PE=1 SV=3	P13611	VCAN	373 kDa		Homo sapiens	5
	293	TRUE	Empty	T-complex protein 1 subunit theta OS=Homo sapiens OX=9606 GN=CCT8 PE=1 SV=4	P50990	CCT8	60 kDa		Homo sapiens	5
	294	TRUE	Empty	Polypeptide N-acetylgalactosaminyltransferase 2 OS=Homo sapiens OX=9606 GN=GALNT2 PE=1 SV=1	Q10471	GALNT2	65 kDa		Homo sapiens	5
	295	TRUE	Empty	Neuropilin-2 OS=Homo sapiens OX=9606 GN=NRP2 PE=1 SV=3	O60462	NRP2	105 kDa		Homo sapiens	5
	296	TRUE	Empty	Keratin, type I cytoskeletal 10 OS=Homo sapiens OX=9606 GN=KRT10 PE=1 SV=6	P13645	KRT10	59 kDa	TRUE	Homo sapiens	5
	297	TRUE	Empty	Arylsulfatase A OS=Homo sapiens OX=9606 GN=ARSA PE=1 SV=3	P15289	ARSA	54 kDa	TRUE	Homo sapiens	5
	298	TRUE	Empty	Aspartate aminotransferase, cytoplasmic OS=Homo sapiens OX=9606 GN=GOT1 PE=1 SV=3	P17174	GOT1	46 kDa		Homo sapiens	5
	299	TRUE	Empty	Puromycin-sensitive aminopeptidase OS=Homo sapiens OX=9606 GN=NPEPPS PE=1 SV=2	P55786	NPEPPS	103 kDa		Homo sapiens	5
	300	TRUE	Empty	BOS complex subunit NOMO3 OS=Homo sapiens OX=9606 GN=NOMO3 PE=1 SV=2	P69849 (+2)	NOMO3	134 kDa		Homo sapiens	5
	301	TRUE	Empty	Multiple epidermal growth factor-like domains protein 8 OS=Homo sapiens OX=9606 GN=MEGF8 PE=1 SV=2	Q7Z7M0	MEGF8	303 kDa		Homo sapiens	5
	302	TRUE	Empty	Glutathione reductase, mitochondrial OS=Homo sapiens OX=9606 GN=GSR PE=1 SV=2	P00390	GSR	56 kDa		Homo sapiens	5
	303	TRUE	Empty	Ribonuclease inhibitor OS=Homo sapiens OX=9606 GN=RNH1 PE=1 SV=2	P13489	RNH1	50 kDa		Homo sapiens	5
	304	TRUE	Empty	6-phosphogluconate dehydrogenase, decarboxylating OS=Homo sapiens OX=9606 GN=PGD PE=1 SV=3	P52209	PGD	53 kDa		Homo sapiens	5
	305	TRUE	Empty	IgGFc-binding protein OS=Homo sapiens OX=9606 GN=FCGBP PE=1 SV=3	Q9Y6R7	FCGBP	572 kDa		Homo sapiens	5
	306	TRUE	Empty	Cluster of Putative HLA class I histocompatibility antigen, alpha chain H OS=Homo sapiens OX=9606 GN=HLA-H PE=5 SV=3 (P01893)	P01893 [3]	HLA-H	41 kDa	TRUE	Homo sapiens	5
	306.1	TRUE	Empty	Putative HLA class I histocompatibility antigen, alpha chain H OS=Homo sapiens OX=9606 GN=HLA-H PE=5 SV=3	P01893 (+1)	HLA-H	41 kDa	TRUE	Homo sapiens	2
	306.2	TRUE	Empty	HLA class I histocompatibility antigen, C alpha chain OS=Homo sapiens OX=9606 GN=HLA-C PE=1 SV=3	P10321	HLA-C	41 kDa	TRUE	Homo sapiens	2
	307	TRUE	Empty	Serine/threonine-protein kinase TAO1 OS=Homo sapiens OX=9606 GN=TAOK1 PE=1 SV=1	Q7L7X3	TAOK1	116 kDa	TRUE	Homo sapiens	3
	308	TRUE	Empty	Keratin, type I cytoskeletal 9 OS=Homo sapiens OX=9606 GN=KRT9 PE=1 SV=3	P35527	KRT9	62 kDa	TRUE	Homo sapiens	5
	309	TRUE	Empty	Junctional adhesion molecule A OS=Homo sapiens OX=9606 GN=F11R PE=1 SV=1	Q9Y624	F11R	33 kDa		Homo sapiens	5
	310	TRUE	Empty	Carboxypeptidase D OS=Homo sapiens OX=9606 GN=CPD PE=1 SV=2	O75976	CPD	153 kDa		Homo sapiens	5
	311	TRUE	Empty	Neprilysin OS=Homo sapiens OX=9606 GN=MME PE=1 SV=2	P08473	MME	86 kDa		Homo sapiens	5
	312	TRUE	Empty	Proliferation-associated protein 2G4 OS=Homo sapiens OX=9606 GN=PA2G4 PE=1 SV=3	Q9UQ80	PA2G4	44 kDa		Homo sapiens	5
	313	TRUE	Empty	ATP-citrate synthase OS=Homo sapiens OX=9606 GN=ACLY PE=1 SV=3	P53396	ACLY	121 kDa		Homo sapiens	5
	314	TRUE	Empty	AP-2 complex subunit beta OS=Homo sapiens OX=9606 GN=AP2B1 PE=1 SV=1	P63010	AP2B1	105 kDa		Homo sapiens	5
	315	TRUE	Empty	Serine/threonine-protein kinase 26 OS=Homo sapiens OX=9606 GN=STK26 PE=1 SV=2	Q9P289	STK26	47 kDa		Homo sapiens	5
	316	TRUE	Empty	Growth factor receptor-bound protein 2 OS=Homo sapiens OX=9606 GN=GRB2 PE=1 SV=1	P62993	GRB2	25 kDa		Homo sapiens	5
	317	TRUE	Empty	Ras-related protein Rab-11A OS=Homo sapiens OX=9606 GN=RAB11A PE=1 SV=3	P62491 (+1)	RAB11A	24 kDa		Homo sapiens	5
	318	TRUE	Empty	Tissue alpha-L-fucosidase OS=Homo sapiens OX=9606 GN=FUCA1 PE=1 SV=4	P04066	FUCA1	54 kDa		Homo sapiens	5
	319	TRUE	Empty	Peptidyl-prolyl cis-trans isomerase A OS=Homo sapiens OX=9606 GN=PPIA PE=1 SV=2	P62937	PPIA	18 kDa		Homo sapiens	5
	320	TRUE	Empty	Carboxypeptidase E OS=Homo sapiens OX=9606 GN=CPE PE=1 SV=1	P16870	CPE	53 kDa		Homo sapiens	5
	321	TRUE	Empty	Glyoxalase domain-containing protein 4 OS=Homo sapiens OX=9606 GN=GLOD4 PE=1 SV=1	Q9HC38	GLOD4	35 kDa		Homo sapiens	5
	322	TRUE	Empty	Ras-related C3 botulinum toxin substrate 3 OS=Homo sapiens OX=9606 GN=RAC3 PE=1 SV=1	P60763 (+1)	RAC3	21 kDa	TRUE	Homo sapiens	3
	323	TRUE	Empty	Prominin-1 OS=Homo sapiens OX=9606 GN=PROM1 PE=1 SV=1	O43490	PROM1	97 kDa		Homo sapiens	5
	324	TRUE	Empty	Sodium/potassium-transporting ATPase subunit beta-1 OS=Homo sapiens OX=9606 GN=ATP1B1 PE=1 SV=1	P05026	ATP1B1	35 kDa		Homo sapiens	5
	325	TRUE	Empty	Peroxiredoxin-5, mitochondrial OS=Homo sapiens OX=9606 GN=PRDX5 PE=1 SV=4	P30044	PRDX5	22 kDa		Homo sapiens	5
	326	TRUE	Empty	Leucine-rich repeat transmembrane protein FLRT3 OS=Homo sapiens OX=9606 GN=FLRT3 PE=1 SV=1	Q9NZU0	FLRT3	73 kDa		Homo sapiens	5
	327	TRUE	Empty	Hypoxia up-regulated protein 1 OS=Homo sapiens OX=9606 GN=HYOU1 PE=1 SV=1	Q9Y4L1	HYOU1	111 kDa	TRUE	Homo sapiens	5
	328	TRUE	Empty	Nicotinate-nucleotide pyrophosphorylase [carboxylating] OS=Homo sapiens OX=9606 GN=QPRT PE=1 SV=3	Q15274	QPRT	31 kDa		Homo sapiens	5
	329	TRUE	Empty	Transmembrane protease serine 2 OS=Homo sapiens OX=9606 GN=TMPRSS2 PE=1 SV=3	O15393	TMPRSS2	54 kDa		Homo sapiens	5
	330	TRUE	Empty	Rho-related GTP-binding protein RhoC OS=Homo sapiens OX=9606 GN=RHOC PE=1 SV=1	P08134 (+1)	RHOC	22 kDa		Homo sapiens	5
	331	TRUE	Empty	Destrin OS=Homo sapiens OX=9606 GN=DSTN PE=1 SV=3	P60981	DSTN	19 kDa		Homo sapiens	5
	332	TRUE	Empty	Ras-related protein Rab-5C OS=Homo sapiens OX=9606 GN=RAB5C PE=1 SV=2	P51148	RAB5C	23 kDa	TRUE	Homo sapiens	3
	333	TRUE	Empty	Brain-specific angiogenesis inhibitor 1-associated protein 2-like protein 1 OS=Homo sapiens OX=9606 GN=BAIAP2L1 PE=1 SV=2	Q9UHR4	BAIAP2L1	57 kDa		Homo sapiens	4
	334	TRUE	Empty	Unconventional myosin-Ic OS=Homo sapiens OX=9606 GN=MYO1C PE=1 SV=4	O00159	MYO1C	122 kDa		Homo sapiens	4
	335	TRUE	Empty	Transmembrane channel-like protein 4 OS=Homo sapiens OX=9606 GN=TMC4 PE=1 SV=3	Q7Z404	TMC4	79 kDa		Homo sapiens	4
	336	TRUE	Empty	Probable serine carboxypeptidase CPVL OS=Homo sapiens OX=9606 GN=CPVL PE=1 SV=2	Q9H3G5	CPVL	54 kDa		Homo sapiens	4
	337	TRUE	Empty	Cluster of Poly(rC)-binding protein 1 OS=Homo sapiens OX=9606 GN=PCBP1 PE=1 SV=2 (Q15365)	Q15365 [2]	PCBP1	37 kDa	TRUE	Homo sapiens	4
	337.1	TRUE	Empty	Poly(rC)-binding protein 1 OS=Homo sapiens OX=9606 GN=PCBP1 PE=1 SV=2	Q15365	PCBP1	37 kDa	TRUE	Homo sapiens	2
	337.2	TRUE	Empty	Poly(rC)-binding protein 2 OS=Homo sapiens OX=9606 GN=PCBP2 PE=1 SV=1	Q15366	PCBP2	39 kDa	TRUE	Homo sapiens	0
	338	TRUE	Empty	Low-density lipoprotein receptor-related protein 2 OS=Homo sapiens OX=9606 GN=LRP2 PE=1 SV=3	P98164	LRP2	522 kDa		Homo sapiens	4
	339	TRUE	Empty	Delta(3,5)-Delta(2,4)-dienoyl-CoA isomerase, mitochondrial OS=Homo sapiens OX=9606 GN=ECH1 PE=1 SV=2	Q13011	ECH1	36 kDa		Homo sapiens	4
	340	TRUE	Empty	Integrin alpha-9 OS=Homo sapiens OX=9606 GN=ITGA9 PE=1 SV=2	Q13797	ITGA9	114 kDa		Homo sapiens	4
	341	TRUE	Empty	Phospholipid-transporting ATPase ABCA3 OS=Homo sapiens OX=9606 GN=ABCA3 PE=1 SV=2	Q99758	ABCA3	191 kDa		Homo sapiens	4
	342	TRUE	Empty	WD repeat-containing protein 1 OS=Homo sapiens OX=9606 GN=WDR1 PE=1 SV=4	O75083	WDR1	66 kDa		Homo sapiens	4
	343	TRUE	Empty	Thioredoxin domain-containing protein 5 OS=Homo sapiens OX=9606 GN=TXNDC5 PE=1 SV=2	Q8NBS9	TXNDC5	48 kDa		Homo sapiens	4
	344	TRUE	Empty	Transmembrane protein 132A OS=Homo sapiens OX=9606 GN=TMEM132A PE=1 SV=1	Q24JP5	TMEM132A	110 kDa		Homo sapiens	4
	345	TRUE	Empty	Beta-1,4-glucuronyltransferase 1 OS=Homo sapiens OX=9606 GN=B4GAT1 PE=1 SV=1	O43505	B4GAT1	47 kDa		Homo sapiens	4
	346	TRUE	Empty	Malectin OS=Homo sapiens OX=9606 GN=MLEC PE=1 SV=1	Q14165	MLEC	32 kDa		Homo sapiens	4
	347	TRUE	Empty	Alkaline phosphatase, tissue-nonspecific isozyme OS=Homo sapiens OX=9606 GN=ALPL PE=1 SV=4	P05186	ALPL	57 kDa		Homo sapiens	4
	348	TRUE	Empty	Lysosomal alpha-mannosidase OS=Homo sapiens OX=9606 GN=MAN2B1 PE=1 SV=3	O00754	MAN2B1	114 kDa		Homo sapiens	4
	349	TRUE	Empty	Hsc70-interacting protein OS=Homo sapiens OX=9606 GN=ST13 PE=1 SV=2	P50502 (+1)	ST13	41 kDa		Homo sapiens	4
	350	TRUE	Empty	Vacuolar protein sorting-associated protein 37B OS=Homo sapiens OX=9606 GN=VPS37B PE=1 SV=1	Q9H9H4	VPS37B	31 kDa		Homo sapiens	4
	351	TRUE	Empty	Leucine-rich repeat LGI family member 3 OS=Homo sapiens OX=9606 GN=LGI3 PE=1 SV=1	Q8N145	LGI3	62 kDa		Homo sapiens	4
	352	TRUE	Empty	Quinone oxidoreductase OS=Homo sapiens OX=9606 GN=CRYZ PE=1 SV=1	Q08257	CRYZ	35 kDa		Homo sapiens	4
	353	TRUE	Empty	Cluster of ADP-ribosylation factor 4 OS=Homo sapiens OX=9606 GN=ARF4 PE=1 SV=3 (P18085)	P18085 [3]	ARF4	21 kDa	TRUE	Homo sapiens	4
	353.1	TRUE	Empty	ADP-ribosylation factor 4 OS=Homo sapiens OX=9606 GN=ARF4 PE=1 SV=3	P18085	ARF4	21 kDa	TRUE	Homo sapiens	2
	353.2	TRUE	Empty	ADP-ribosylation factor 3 OS=Homo sapiens OX=9606 GN=ARF3 PE=1 SV=2	P61204 (+1)	ARF3	21 kDa	TRUE	Homo sapiens	1
	354	TRUE	Empty	Anosmin-1 OS=Homo sapiens OX=9606 GN=ANOS1 PE=1 SV=3	P23352	ANOS1	76 kDa		Homo sapiens	4
	355	TRUE	Empty	BRO1 domain-containing protein BROX OS=Homo sapiens OX=9606 GN=BROX PE=1 SV=1	Q5VW32	BROX	46 kDa		Homo sapiens	4
	356	TRUE	Empty	Procollagen-lysine,2-oxoglutarate 5-dioxygenase 1 OS=Homo sapiens OX=9606 GN=PLOD1 PE=1 SV=2	Q02809	PLOD1	84 kDa		Homo sapiens	4
	357	TRUE	Empty	Calsyntenin-1 OS=Homo sapiens OX=9606 GN=CLSTN1 PE=1 SV=1	O94985	CLSTN1	110 kDa		Homo sapiens	4
	358	TRUE	Empty	Fructose-bisphosphate aldolase C OS=Homo sapiens OX=9606 GN=ALDOC PE=1 SV=2	P09972	ALDOC	39 kDa	TRUE	Homo sapiens	4
	359	TRUE	Empty	Actin-related protein 2 OS=Homo sapiens OX=9606 GN=ACTR2 PE=1 SV=1	P61160	ACTR2	45 kDa		Homo sapiens	4
	360	TRUE	Empty	Beta-2-glycoprotein 1 OS=Homo sapiens OX=9606 GN=APOH PE=1 SV=3	P02749	APOH	38 kDa		Homo sapiens	4
	361	TRUE	Empty	Na(+)/H(+) exchange regulatory cofactor NHE-RF2 OS=Homo sapiens OX=9606 GN=NHERF2 PE=1 SV=2	Q15599	NHERF2	37 kDa		Homo sapiens	4
	362	TRUE	Empty	Histone H2B type 1-K OS=Homo sapiens OX=9606 GN=H2BC12 PE=1 SV=3	O60814 (+8)	H2BC12	14 kDa		Homo sapiens	4
	363	TRUE	Empty	Cytochrome b5 OS=Homo sapiens OX=9606 GN=CYB5A PE=1 SV=2	P00167	CYB5A	15 kDa		Homo sapiens	4
	364	TRUE	Empty	Purine nucleoside phosphorylase OS=Homo sapiens OX=9606 GN=PNP PE=1 SV=2	P00491	PNP	32 kDa		Homo sapiens	4
	365	TRUE	Empty	Tissue factor pathway inhibitor OS=Homo sapiens OX=9606 GN=TFPI PE=1 SV=1	P10646	TFPI	35 kDa		Homo sapiens	4
	366	TRUE	Empty	Proteasome subunit beta type-4 OS=Homo sapiens OX=9606 GN=PSMB4 PE=1 SV=4	P28070	PSMB4	29 kDa		Homo sapiens	4
	367	TRUE	Empty	Proteasome subunit alpha type-6 OS=Homo sapiens OX=9606 GN=PSMA6 PE=1 SV=1	P60900	PSMA6	27 kDa		Homo sapiens	4
	368	TRUE	Empty	Ras-related protein Rap-1b OS=Homo sapiens OX=9606 GN=RAP1B PE=1 SV=1	P61224 (+1)	RAP1B	21 kDa		Homo sapiens	4
	369	TRUE	Empty	GTP-binding nuclear protein Ran OS=Homo sapiens OX=9606 GN=RAN PE=1 SV=3	P62826	RAN	24 kDa		Homo sapiens	4
	370	TRUE	Empty	Matrix remodeling-associated protein 8 OS=Homo sapiens OX=9606 GN=MXRA8 PE=1 SV=1	Q9BRK3	MXRA8	49 kDa		Homo sapiens	4
	371	TRUE	Empty	Platelet-derived growth factor D OS=Homo sapiens OX=9606 GN=PDGFD PE=1 SV=1	Q9GZP0	PDGFD	43 kDa		Homo sapiens	4
	372	TRUE	Empty	Transmembrane protease serine 11E OS=Homo sapiens OX=9606 GN=TMPRSS11E PE=1 SV=2	Q9UL52	TMPRSS11E	48 kDa		Homo sapiens	4
	373	TRUE	Empty	ATP synthase subunit beta, mitochondrial OS=Homo sapiens OX=9606 GN=ATP5F1B PE=1 SV=3	P06576	ATP5F1B	57 kDa		Homo sapiens	4
	374	TRUE	Empty	Small ribosomal subunit protein RACK1 OS=Homo sapiens OX=9606 GN=RACK1 PE=1 SV=3	P63244	RACK1	35 kDa		Homo sapiens	4
	375	TRUE	Empty	Farnesyl pyrophosphate synthase OS=Homo sapiens OX=9606 GN=FDPS PE=1 SV=4	P14324	FDPS	48 kDa		Homo sapiens	4
	376	TRUE	Empty	Charged multivesicular body protein 1b OS=Homo sapiens OX=9606 GN=CHMP1B PE=1 SV=1	Q7LBR1	CHMP1B	22 kDa		Homo sapiens	4
	377	TRUE	Empty	Lysosomal acid phosphatase OS=Homo sapiens OX=9606 GN=ACP2 PE=1 SV=3	P11117	ACP2	48 kDa		Homo sapiens	4
	378	TRUE	Empty	Chitinase-3-like protein 1 OS=Homo sapiens OX=9606 GN=CHI3L1 PE=1 SV=2	P36222	CHI3L1	43 kDa		Homo sapiens	4
	379	TRUE	Empty	Mucin-4 OS=Homo sapiens OX=9606 GN=MUC4 PE=1 SV=5	Q99102	MUC4	542 kDa		Homo sapiens	4
	380	TRUE	Empty	Transmembrane protein 106B OS=Homo sapiens OX=9606 GN=TMEM106B PE=1 SV=2	Q9NUM4	TMEM106B	31 kDa		Homo sapiens	4
	381	TRUE	Empty	Adapter molecule crk OS=Homo sapiens OX=9606 GN=CRK PE=1 SV=2	P46108	CRK	34 kDa		Homo sapiens	4
	382	TRUE	Empty	Transcobalamin-1 OS=Homo sapiens OX=9606 GN=TCN1 PE=1 SV=2	P20061	TCN1	48 kDa		Homo sapiens	4
	383	TRUE	Empty	Heterogeneous nuclear ribonucleoprotein D0 OS=Homo sapiens OX=9606 GN=HNRNPD PE=1 SV=1	Q14103	HNRNPD	38 kDa		Homo sapiens	2
	384	TRUE	Empty	Ras-related protein Rab-5B OS=Homo sapiens OX=9606 GN=RAB5B PE=1 SV=1	P61020	RAB5B	24 kDa	TRUE	Homo sapiens	2
	385	TRUE	Empty	Heterogeneous nuclear ribonucleoprotein A/B OS=Homo sapiens OX=9606 GN=HNRNPAB PE=1 SV=2	Q99729	HNRNPAB	36 kDa		Homo sapiens	2
	386	TRUE	Empty	Lactotransferrin OS=Homo sapiens OX=9606 GN=LTF PE=1 SV=6	P02788	LTF	78 kDa		Homo sapiens	3
	387	TRUE	Empty	Mannosyl-oligosaccharide 1,2-alpha-mannosidase IA OS=Homo sapiens OX=9606 GN=MAN1A1 PE=1 SV=3	P33908	MAN1A1	73 kDa		Homo sapiens	3
	388	TRUE	Empty	UDP-glucose:glycoprotein glucosyltransferase 1 OS=Homo sapiens OX=9606 GN=UGGT1 PE=1 SV=3	Q9NYU2	UGGT1	177 kDa		Homo sapiens	3
	389	TRUE	Empty	T-complex protein 1 subunit eta OS=Homo sapiens OX=9606 GN=CCT7 PE=1 SV=2	Q99832	CCT7	59 kDa		Homo sapiens	3
	390	TRUE	Empty	Unconventional myosin-VI OS=Homo sapiens OX=9606 GN=MYO6 PE=1 SV=4	Q9UM54	MYO6	150 kDa		Homo sapiens	3
	391	TRUE	Empty	ERO1-like protein alpha OS=Homo sapiens OX=9606 GN=ERO1A PE=1 SV=2	Q96HE7	ERO1A	54 kDa		Homo sapiens	3
	392	TRUE	Empty	Growth arrest-specific protein 6 OS=Homo sapiens OX=9606 GN=GAS6 PE=1 SV=3	Q14393	GAS6	75 kDa		Homo sapiens	3
	393	TRUE	Empty	Neural cell adhesion molecule 2 OS=Homo sapiens OX=9606 GN=NCAM2 PE=1 SV=2	O15394	NCAM2	93 kDa		Homo sapiens	3
	394	TRUE	Empty	Putative glutathione hydrolase 3 proenzyme OS=Homo sapiens OX=9606 GN=GGT3P PE=5 SV=2	A6NGU5 (+1)	GGT3P	62 kDa		Homo sapiens	3
	395	TRUE	Empty	Nephronectin OS=Homo sapiens OX=9606 GN=NPNT PE=2 SV=3	Q6UXI9	NPNT	62 kDa		Homo sapiens	3
	396	TRUE	Empty	Protein S100-A14 OS=Homo sapiens OX=9606 GN=S100A14 PE=1 SV=1	Q9HCY8	S100A14	12 kDa		Homo sapiens	3
	397	TRUE	Empty	Phospholipid-transporting ATPase IH OS=Homo sapiens OX=9606 GN=ATP11A PE=1 SV=3	P98196	ATP11A	130 kDa		Homo sapiens	3
	398	TRUE	Empty	Alanine--tRNA ligase, cytoplasmic OS=Homo sapiens OX=9606 GN=AARS1 PE=1 SV=2	P49588	AARS1	107 kDa		Homo sapiens	3
	399	TRUE	Empty	Oncostatin-M-specific receptor subunit beta OS=Homo sapiens OX=9606 GN=OSMR PE=1 SV=1	Q99650	OSMR	111 kDa		Homo sapiens	3
	400	TRUE	Empty	Integrin alpha-1 OS=Homo sapiens OX=9606 GN=ITGA1 PE=1 SV=2	P56199	ITGA1	131 kDa		Homo sapiens	3
	401	TRUE	Empty	Tyrosine-protein kinase Lyn OS=Homo sapiens OX=9606 GN=LYN PE=1 SV=3	P07948	LYN	59 kDa		Homo sapiens	3
	402	TRUE	Empty	Discoidin, CUB and LCCL domain-containing protein 2 OS=Homo sapiens OX=9606 GN=DCBLD2 PE=1 SV=1	Q96PD2	DCBLD2	85 kDa		Homo sapiens	3
	403	TRUE	Empty	Sterol carrier protein 2 OS=Homo sapiens OX=9606 GN=SCP2 PE=1 SV=2	P22307	SCP2	59 kDa		Homo sapiens	3
	404	TRUE	Empty	Palmitoyl-protein thioesterase 1 OS=Homo sapiens OX=9606 GN=PPT1 PE=1 SV=1	P50897	PPT1	34 kDa		Homo sapiens	3
	405	TRUE	Empty	Protein-L-isoaspartate(D-aspartate) O-methyltransferase OS=Homo sapiens OX=9606 GN=PCMT1 PE=1 SV=4	P22061	PCMT1	25 kDa		Homo sapiens	3
	406	TRUE	Empty	Syndecan-4 OS=Homo sapiens OX=9606 GN=SDC4 PE=1 SV=2	P31431	SDC4	22 kDa		Homo sapiens	3
	407	TRUE	Empty	Macrophage-capping protein OS=Homo sapiens OX=9606 GN=CAPG PE=1 SV=2	P40121	CAPG	38 kDa		Homo sapiens	3
	408	TRUE	Empty	Disintegrin and metalloproteinase domain-containing protein 9 OS=Homo sapiens OX=9606 GN=ADAM9 PE=1 SV=1	Q13443	ADAM9	91 kDa		Homo sapiens	3
	409	TRUE	Empty	L-xylulose reductase OS=Homo sapiens OX=9606 GN=DCXR PE=1 SV=2	Q7Z4W1	DCXR	26 kDa		Homo sapiens	3
	410	TRUE	Empty	Prominin-2 OS=Homo sapiens OX=9606 GN=PROM2 PE=1 SV=1	Q8N271	PROM2	92 kDa		Homo sapiens	3
	411	TRUE	Empty	Protein NDRG1 OS=Homo sapiens OX=9606 GN=NDRG1 PE=1 SV=1	Q92597	NDRG1	43 kDa		Homo sapiens	3
	412	TRUE	Empty	Protein Niban 1 OS=Homo sapiens OX=9606 GN=NIBAN1 PE=1 SV=1	Q9BZQ8	NIBAN1	103 kDa		Homo sapiens	3
	413	TRUE	Empty	Golgi-associated plant pathogenesis-related protein 1 OS=Homo sapiens OX=9606 GN=GLIPR2 PE=1 SV=3	Q9H4G4	GLIPR2	17 kDa		Homo sapiens	3
	414	TRUE	Empty	Transforming growth factor beta-1 proprotein OS=Homo sapiens OX=9606 GN=TGFB1 PE=1 SV=2	P01137	TGFB1	44 kDa		Homo sapiens	3
	415	TRUE	Empty	Beta-1,3-galactosyl-O-glycosyl-glycoprotein beta-1,6-N-acetylglucosaminyltransferase OS=Homo sapiens OX=9606 GN=GCNT1 PE=1 SV=2	Q02742	GCNT1	50 kDa		Homo sapiens	3
	416	TRUE	Empty	Calmodulin-1 OS=Homo sapiens OX=9606 GN=CALM1 PE=1 SV=1	P0DP23 (+2)	CALM1	17 kDa		Homo sapiens	3
	417	TRUE	Empty	Complement decay-accelerating factor OS=Homo sapiens OX=9606 GN=CD55 PE=1 SV=4	P08174	CD55	41 kDa		Homo sapiens	3
	418	TRUE	Empty	Transitional endoplasmic reticulum ATPase OS=Homo sapiens OX=9606 GN=VCP PE=1 SV=4	P55072	VCP	89 kDa		Homo sapiens	3
	419	TRUE	Empty	Tryptophan--tRNA ligase, cytoplasmic OS=Homo sapiens OX=9606 GN=WARS1 PE=1 SV=2	P23381	WARS1	53 kDa		Homo sapiens	3
	420	TRUE	Empty	Vacuolar protein sorting-associated protein 4B OS=Homo sapiens OX=9606 GN=VPS4B PE=1 SV=2	O75351	VPS4B	49 kDa		Homo sapiens	3
	421	TRUE	Empty	Apoptosis-inducing factor 1, mitochondrial OS=Homo sapiens OX=9606 GN=AIFM1 PE=1 SV=1	O95831	AIFM1	67 kDa		Homo sapiens	3
	422	TRUE	Empty	Annexin A5 OS=Homo sapiens OX=9606 GN=ANXA5 PE=1 SV=2	P08758	ANXA5	36 kDa		Homo sapiens	3
	423	TRUE	Empty	2',3'-cyclic-nucleotide 3'-phosphodiesterase OS=Homo sapiens OX=9606 GN=CNP PE=1 SV=2	P09543	CNP	48 kDa		Homo sapiens	3
	424	TRUE	Empty	Glutathione synthetase OS=Homo sapiens OX=9606 GN=GSS PE=1 SV=1	P48637	GSS	52 kDa		Homo sapiens	3
	425	TRUE	Empty	Biliverdin reductase A OS=Homo sapiens OX=9606 GN=BLVRA PE=1 SV=2	P53004	BLVRA	33 kDa		Homo sapiens	3
	426	TRUE	Empty	Putative protein-lysine deacylase ABHD14B OS=Homo sapiens OX=9606 GN=ABHD14B PE=1 SV=1	Q96IU4	ABHD14B	22 kDa		Homo sapiens	3
	427	TRUE	Empty	EH domain-containing protein 1 OS=Homo sapiens OX=9606 GN=EHD1 PE=1 SV=2	Q9H4M9	EHD1	61 kDa		Homo sapiens	3
	428	TRUE	Empty	Stathmin OS=Homo sapiens OX=9606 GN=STMN1 PE=1 SV=3	P16949 (+1)	STMN1	17 kDa		Homo sapiens	3
	429	TRUE	Empty	Tyrosine-protein kinase Yes OS=Homo sapiens OX=9606 GN=YES1 PE=1 SV=3	P07947	YES1	61 kDa		Homo sapiens	3
	430	TRUE	Empty	Epidermal growth factor receptor kinase substrate 8-like protein 1 OS=Homo sapiens OX=9606 GN=EPS8L1 PE=1 SV=3	Q8TE68	EPS8L1	80 kDa		Homo sapiens	3
	431	TRUE	Empty	Glia maturation factor beta OS=Homo sapiens OX=9606 GN=GMFB PE=1 SV=2	P60983	GMFB	17 kDa		Homo sapiens	3
	432	TRUE	Empty	Protein S100-A11 OS=Homo sapiens OX=9606 GN=S100A11 PE=1 SV=2	P31949	S100A11	12 kDa		Homo sapiens	3
	433	TRUE	Empty	Coactosin-like protein OS=Homo sapiens OX=9606 GN=COTL1 PE=1 SV=3	Q14019	COTL1	16 kDa		Homo sapiens	3
	434	TRUE	Empty	Aldo-keto reductase family 1 member B1 OS=Homo sapiens OX=9606 GN=AKR1B1 PE=1 SV=3	P15121	AKR1B1	36 kDa		Homo sapiens	3
	435	TRUE	Empty	Nectin-2 OS=Homo sapiens OX=9606 GN=NECTIN2 PE=1 SV=1	Q92692	NECTIN2	58 kDa		Homo sapiens	3
	436	TRUE	Empty	Sodium/potassium-transporting ATPase subunit alpha-1 OS=Homo sapiens OX=9606 GN=ATP1A1 PE=1 SV=1	P05023	ATP1A1	113 kDa		Homo sapiens	3
	437	TRUE	Empty	Proteasome subunit alpha type-1 OS=Homo sapiens OX=9606 GN=PSMA1 PE=1 SV=1	P25786	PSMA1	30 kDa		Homo sapiens	3
	438	TRUE	Empty	Serine/threonine-protein kinase TAO3 OS=Homo sapiens OX=9606 GN=TAOK3 PE=1 SV=2	Q9H2K8	TAOK3	105 kDa	TRUE	Homo sapiens	1
	439	TRUE	Empty	Protein Niban 2 OS=Homo sapiens OX=9606 GN=NIBAN2 PE=1 SV=3	Q96TA1	NIBAN2	84 kDa		Homo sapiens	2
	440	TRUE	Empty	Parkinson disease protein 7 OS=Homo sapiens OX=9606 GN=PARK7 PE=1 SV=2	Q99497	PARK7	20 kDa		Homo sapiens	2
	441	TRUE	Empty	Glucose-6-phosphate isomerase OS=Homo sapiens OX=9606 GN=GPI PE=1 SV=4	P06744	GPI	63 kDa		Homo sapiens	2
	442	TRUE	Empty	Elongation factor 1-gamma OS=Homo sapiens OX=9606 GN=EEF1G PE=1 SV=3	P26641	EEF1G	50 kDa		Homo sapiens	2
	443	TRUE	Empty	ATP-dependent RNA helicase A OS=Homo sapiens OX=9606 GN=DHX9 PE=1 SV=4	Q08211	DHX9	141 kDa		Homo sapiens	2
	444	TRUE	Empty	Laminin subunit gamma-2 OS=Homo sapiens OX=9606 GN=LAMC2 PE=1 SV=2	Q13753	LAMC2	131 kDa		Homo sapiens	2
	445	TRUE	Empty	Plectin OS=Homo sapiens OX=9606 GN=PLEC PE=1 SV=3	Q15149	PLEC	532 kDa		Homo sapiens	2
	446	TRUE	Empty	Catenin alpha-1 OS=Homo sapiens OX=9606 GN=CTNNA1 PE=1 SV=1	P35221	CTNNA1	100 kDa		Homo sapiens	2
	447	TRUE	Empty	Complement component C6 OS=Homo sapiens OX=9606 GN=C6 PE=1 SV=3	P13671	C6	105 kDa		Homo sapiens	2
	448	TRUE	Empty	Ribosome-binding protein 1 OS=Homo sapiens OX=9606 GN=RRBP1 PE=1 SV=5	Q9P2E9	RRBP1	152 kDa		Homo sapiens	2
	449	TRUE	Empty	Unconventional myosin-Ib OS=Homo sapiens OX=9606 GN=MYO1B PE=1 SV=3	O43795	MYO1B	132 kDa		Homo sapiens	2
	450	TRUE	Empty	Gamma-glutamylcyclotransferase OS=Homo sapiens OX=9606 GN=GGCT PE=1 SV=1	O75223	GGCT	21 kDa		Homo sapiens	2
	451	TRUE	Empty	X-ray repair cross-complementing protein 5 OS=Homo sapiens OX=9606 GN=XRCC5 PE=1 SV=3	P13010	XRCC5	83 kDa		Homo sapiens	2
	452	TRUE	Empty	Protocadherin Fat 1 OS=Homo sapiens OX=9606 GN=FAT1 PE=1 SV=2	Q14517	FAT1	506 kDa		Homo sapiens	2
	453	TRUE	Empty	Charged multivesicular body protein 4a OS=Homo sapiens OX=9606 GN=CHMP4A PE=1 SV=3	Q9BY43	CHMP4A	25 kDa		Homo sapiens	2
	454	TRUE	Empty	Suppressor of tumorigenicity 14 protein OS=Homo sapiens OX=9606 GN=ST14 PE=1 SV=2	Q9Y5Y6	ST14	95 kDa		Homo sapiens	2
	455	TRUE	Empty	UL16-binding protein 3 OS=Homo sapiens OX=9606 GN=ULBP3 PE=1 SV=1	Q9BZM4	ULBP3	28 kDa		Homo sapiens	2
	456	TRUE	Empty	Tyrosine--tRNA ligase, cytoplasmic OS=Homo sapiens OX=9606 GN=YARS1 PE=1 SV=4	P54577	YARS1	59 kDa		Homo sapiens	2
	457	TRUE	Empty	Tyrosine-protein kinase FRK OS=Homo sapiens OX=9606 GN=FRK PE=1 SV=1	P42685	FRK	58 kDa		Homo sapiens	2
	458	TRUE	Empty	Annexin A1 OS=Homo sapiens OX=9606 GN=ANXA1 PE=1 SV=2	P04083	ANXA1	39 kDa		Homo sapiens	2
	459	TRUE	Empty	Annexin A4 OS=Homo sapiens OX=9606 GN=ANXA4 PE=1 SV=4	P09525	ANXA4	36 kDa		Homo sapiens	2
	460	TRUE	Empty	Bifunctional purine biosynthesis protein ATIC OS=Homo sapiens OX=9606 GN=ATIC PE=1 SV=3	P31939	ATIC	65 kDa		Homo sapiens	2
	461	TRUE	Empty	Laminin subunit beta-3 OS=Homo sapiens OX=9606 GN=LAMB3 PE=1 SV=1	Q13751	LAMB3	130 kDa		Homo sapiens	2
	462	TRUE	Empty	Disco-interacting protein 2 homolog B OS=Homo sapiens OX=9606 GN=DIP2B PE=1 SV=3	Q9P265	DIP2B	171 kDa		Homo sapiens	2
	463	TRUE	Empty	Collagen alpha-1(XI) chain OS=Homo sapiens OX=9606 GN=COL11A1 PE=1 SV=4	P12107	COL11A1	181 kDa		Homo sapiens	2
	464	TRUE	Empty	Serine/threonine-protein phosphatase 2A 65 kDa regulatory subunit A alpha isoform OS=Homo sapiens OX=9606 GN=PPP2R1A PE=1 SV=4	P30153	PPP2R1A	65 kDa		Homo sapiens	2
	465	TRUE	Empty	Glutathione S-transferase A1 OS=Homo sapiens OX=9606 GN=GSTA1 PE=1 SV=3	P08263 (+3)	GSTA1	26 kDa		Homo sapiens	2
	466	TRUE	Empty	DnaJ homolog subfamily C member 3 OS=Homo sapiens OX=9606 GN=DNAJC3 PE=1 SV=1	Q13217	DNAJC3	58 kDa		Homo sapiens	2
	467	TRUE	Empty	Vacuolar protein sorting-associated protein 29 OS=Homo sapiens OX=9606 GN=VPS29 PE=1 SV=1	Q9UBQ0	VPS29	21 kDa		Homo sapiens	2
	468	TRUE	Empty	Cytoplasmic dynein 1 heavy chain 1 OS=Homo sapiens OX=9606 GN=DYNC1H1 PE=1 SV=5	Q14204	DYNC1H1	532 kDa		Homo sapiens	2
	469	TRUE	Empty	Acyl-protein thioesterase 1 OS=Homo sapiens OX=9606 GN=LYPLA1 PE=1 SV=1	O75608	LYPLA1	25 kDa		Homo sapiens	2
	470	TRUE	Empty	Collagen alpha-1(XII) chain OS=Homo sapiens OX=9606 GN=COL12A1 PE=1 SV=2	Q99715	COL12A1	333 kDa		Homo sapiens	2
	471	TRUE	Empty	Coatomer subunit alpha OS=Homo sapiens OX=9606 GN=COPA PE=1 SV=2	P53621	COPA	138 kDa		Homo sapiens	2
	472	TRUE	Empty	Gamma-enolase OS=Homo sapiens OX=9606 GN=ENO2 PE=1 SV=3	P09104	ENO2	47 kDa		Homo sapiens	2
	473	TRUE	Empty	Fumarylacetoacetase OS=Homo sapiens OX=9606 GN=FAH PE=1 SV=2	P16930	FAH	46 kDa		Homo sapiens	2
	474	TRUE	Empty	von Willebrand factor A domain-containing protein 2 OS=Homo sapiens OX=9606 GN=VWA2 PE=1 SV=1	Q5GFL6	VWA2	82 kDa		Homo sapiens	2
	475	TRUE	Empty	Hepatoma-derived growth factor OS=Homo sapiens OX=9606 GN=HDGF PE=1 SV=1	P51858	HDGF	27 kDa		Homo sapiens	2
	476	TRUE	Empty	Lamin-B1 OS=Homo sapiens OX=9606 GN=LMNB1 PE=1 SV=2	P20700	LMNB1	66 kDa	TRUE	Homo sapiens	1
	477	TRUE	Empty	Calpain-2 catalytic subunit OS=Homo sapiens OX=9606 GN=CAPN2 PE=1 SV=6	P17655	CAPN2	80 kDa		Homo sapiens	2
	478	TRUE	Empty	Envoplakin OS=Homo sapiens OX=9606 GN=EVPL PE=1 SV=3	Q92817	EVPL	232 kDa		Homo sapiens	2
	479	TRUE	Empty	Lamin-B2 OS=Homo sapiens OX=9606 GN=LMNB2 PE=1 SV=4	Q03252	LMNB2	70 kDa	TRUE	Homo sapiens	1
	480	TRUE	Empty	Tetranectin OS=Homo sapiens OX=9606 GN=CLEC3B PE=1 SV=3	P05452	CLEC3B	23 kDa		Homo sapiens	1
	481	TRUE	Empty	Vitamin D-binding protein OS=Homo sapiens OX=9606 GN=GC PE=1 SV=2	P02774	GC	53 kDa		Homo sapiens	0
	482	TRUE	Empty	Cluster of Cartilage oligomeric matrix protein OS=Homo sapiens OX=9606 GN=COMP PE=1 SV=2 (P49747)	P49747 [2]	COMP	83 kDa	TRUE	Homo sapiens	0
	482.1	TRUE	Empty	Cartilage oligomeric matrix protein OS=Homo sapiens OX=9606 GN=COMP PE=1 SV=2	P49747	COMP	83 kDa	TRUE	Homo sapiens	0
	482.2	TRUE	Empty	Thrombospondin-4 OS=Homo sapiens OX=9606 GN=THBS4 PE=1 SV=2	P35443	THBS4	106 kDa	TRUE	Homo sapiens	0
	483	TRUE	Empty	Plasminogen OS=Homo sapiens OX=9606 GN=PLG PE=1 SV=2	P00747	PLG	91 kDa		Homo sapiens	0
	484	TRUE	Empty	Prothrombin OS=Homo sapiens OX=9606 GN=F2 PE=1 SV=2	P00734	F2	70 kDa		Homo sapiens	0
	485	TRUE	Empty	Periostin OS=Homo sapiens OX=9606 GN=POSTN PE=1 SV=2	Q15063	POSTN	93 kDa		Homo sapiens	0
	486	TRUE	Empty	Collagen alpha-1(III) chain OS=Homo sapiens OX=9606 GN=COL3A1 PE=1 SV=4	P02461	COL3A1	139 kDa		Homo sapiens	0
	487	TRUE	Empty	Apolipoprotein B-100 OS=Homo sapiens OX=9606 GN=APOB PE=1 SV=2	P04114	APOB	516 kDa		Homo sapiens	0
	488	TRUE	Empty	Fibulin-1 OS=Homo sapiens OX=9606 GN=FBLN1 PE=1 SV=4	P23142	FBLN1	77 kDa		Homo sapiens	0
	489	TRUE	Empty	Hepatocyte growth factor activator OS=Homo sapiens OX=9606 GN=HGFAC PE=1 SV=1	Q04756	HGFAC	71 kDa		Homo sapiens	0
	490	TRUE	Empty	Complement component C7 OS=Homo sapiens OX=9606 GN=C7 PE=1 SV=2	P10643	C7	94 kDa		Homo sapiens	0

## Sheet: Supplementary Table 5
	Supplementary Table 1. List of antibodies used for immunocytochemical analysis.
	Primary antibody					Secondary antibody				Heat induced antigen retrieval
	Target	Host	Cat. #	Company	Dilution	Target	Cat. #	Company	Dilution
	CK19	Mouse	ab7754	Abcam	1:200	Goat anti-Mouse IgG H&L Alexa Fluor 555	ab150118	Abcam	1:500	EDTA
	ZO-1	Rabbit	ab221547	Abcam	1:200	Goat anti-Rabbit IgG H&L Alexa Fluor 488	A-11008	ThermoFisher	1:500	EDTA
	SP-B	Rabbit	ab40876	Abcam	1:200	Donkey anti-Rabbit IgG H&L Alexa Fluor 555	A-31572	ThermoFisher	1:500	Citrate or EDTA
	proSP-C	Rabbit	ab90716	Abcam	1:200	Donkey anti-Rabbit IgG H&L Alexa Fluor 555	A-31572	ThermoFisher	1:500	Citrate
	HTII-280	Mouse	TB-27AHT2-280	Terrace Biotech	1:200	Goat anti-Mouse IgM mu chain Alexa Fluor 488	ab150121	Abcam	1:500	Citrate
	AQP5	Mouse	sc-514022	Santa Cruz Biotechnology	1:200	Donkey Anti-Mouse IgG H&L Alexa Fluor 488	ab150105	Abcam	1:500	EDTA
	PDPN	Mouse	ab256561	Abcam	1:200	Donkey Anti-Mouse IgG H&L Alexa Fluor 488	ab150105	Abcam	1:500	EDTA
	ABCA3	Rabbit	HPA007884	Sigma-Aldrich	1:200	Goat anti-Rabbit IgG H&L Alexa Fluor 488	A-11008	ThermoFisher	1:500	EDTA
